# Supplementary material for: miR-124 and VAMP3 Act Antagonistically in Human Neuroblastoma
Source: Int J Mol Sci. 2023 Oct 4;24(19):14877. doi: 10.3390/ijms241914877 (PMC10573497; doi:10.3390/ijms241914877)
Supplement: Supplementary file 1 [file ijms-24-14877-s001.zip]

Archive with 1 entries (1 files):
- ijms-2621833-supplementary.xls
