# Supplementary material for: miR-124 and VAMP3 Act Antagonistically in Human Neuroblastoma
Source: Int J Mol Sci. 2023 Oct 4;24(19):14877. doi: 10.3390/ijms241914877 (PMC10573497; doi:10.3390/ijms241914877)
Supplement: Supplementary file 1 [file ijms-24-14877-s001.zip › ijms-2621833-supplementary.xls]

## Sheet: Suppl Table 1. miR-124 DE
Supplementary Table S1. Differentially expressed genes, control vs increased miR-124
id	Gene	Control	miR-124	P value
ENSG00000115705	TPO	0	0.664458	5e-05
ENSG00000183054	RGPD6	3.81082	0.212328	5e-05
ENSG00000220785	MTMR9LP	0.905715	0.112567	5e-05
ENSG00000231389	HLA-DPA1	0	0.752264	5e-05
ENSG00000235558	GUSBP17	4.03339	0	5e-05
ENSG00000237352	LINC01358	0.880157	0.0635382	5e-05
ENSG00000237595	LINC01275	1.34794	0	5e-05
ENSG00000250910	MAP9-AS1	0.604276	0	5e-05
ENSG00000184925	LCN12	0.635584	0	0.0001
ENSG00000200795	RNU4-1	0	237.102	0.00015
ENSG00000124116	WFDC3	0	1.10516	0.0004
ENSG00000274012	RN7SL2	83.2158	192.041	0.0004
ENSG00000066279	ASPM	2.84671	1.38093	0.00045
ENSG00000091536	MYO15A	0.0367479	0.978688	0.0006
ENSG00000065609	SNAP91	0.0132603	0.707276	0.0007
ENSG00000115252	PDE1A	4.94269	2.08934	0.00075
ENSG00000162267	ITIH3	0	0.870464	0.00075
ENSG00000204583	LRCOL1	0	0.902624	0.0008
ENSG00000008394	MGST1	0	0.820345	0.001
ENSG00000229927	RHEBP1	29.3864	8.9141	0.0011
ENSG00000135976	ANKRD36	0.955373	3.09436	0.00115
ENSG00000231327	LINC01816	1.01447	0	0.00115
ENSG00000102128	RAB40AL	0.585823	0	0.0012
ENSG00000203684	IBA57-DT	0	1.86916	0.00135
ENSG00000111348	ARHGDIB	7.08618	1.6625	0.0014
ENSG00000261889	-	0	0.860924	0.0015
ENSG00000280145	-	0	0.5857	0.0015
ENSG00000125804	FAM182A	0.704613	0.072179	0.00155
ENSG00000213543	RARRES2P2	0	2.05227	0.00155
ENSG00000283293	RN7SK	17.9485	61.3998	0.0017
ENSG00000224389	C4B	0.730232	4.89473	0.00175
ENSG00000225573	RPL35P5	2.8891	0	0.0019
ENSG00000253570	RNF5P1	1.35051	0	0.0019
ENSG00000289357	-	0.572575	0	0.0019
ENSG00000235847	LDHAP7	0.56631	0	0.0022
ENSG00000267898	-	0	0.706923	0.0023
ENSG00000153707	PTPRD	1.15362	0.208744	0.00245
ENSG00000128918	ALDH1A2	0.334595	3.12539	0.00285
ENSG00000160200	CBS	2.22825	7.82563	0.00285
ENSG00000163958	ZDHHC19	0.847816	0	0.00285
ENSG00000188611	ASAH2	0.909588	4.55019	0.0031
ENSG00000015592	STMN4	1.63264	4.78918	0.00325
ENSG00000186523	FAM86B1	4.01318	1.24954	0.0033
ENSG00000015568	RGPD5	0.214728	1.52025	0.00345
ENSG00000246705	H2AJ	0	0.84697	0.00355
ENSG00000188906	LRRK2	0.117152	0.617252	0.0036
ENSG00000235065	RPL24P2	0	1.6036	0.00365
ENSG00000261183	SPINT1-AS1	0	0.671067	0.00365
ENSG00000235978	-	0	2.24047	0.0037
ENSG00000234362	LINC01914	0.795128	0	0.00385
ENSG00000267421	ZFP28-DT	0	1.61865	0.00405
ENSG00000101470	TNNC2	0	0.57806	0.00465
ENSG00000127252	PLAAT1	0	0.982284	0.00485
ENSG00000214121	PRDX1P1	0	1.05819	0.00485
ENSG00000118946	PCDH17	0.904788	2.10731	0.0049
ENSG00000167614	TTYH1	0.573298	0.0359483	0.0049
ENSG00000177144	NUDT4B	0.60748	1.63482	0.00495
ENSG00000270049	ATP6V0D1-DT	4.13328	1.59218	0.00495
ENSG00000225151	GOLGA2P7	3.23271	0.846473	0.005
ENSG00000250687	NAIPP1	2.00518	0	0.0055
ENSG00000137491	SLCO2B1	1.44982	0.192322	0.0058
ENSG00000183598	H3C13	1.31168	0	0.0063
ENSG00000212994	RPS26P6	2.50848	0	0.0063
ENSG00000236173	-	0.674843	0	0.0063
ENSG00000261970	-	2.2084	0	0.0063
ENSG00000272416	-	0.591328	0	0.0063
ENSG00000287129	-	0.660494	0	0.0063
ENSG00000233452	STXBP5-AS1	0.237145	0.7555	0.0068
ENSG00000201098	RNY1	0	496.004	0.0071
ENSG00000231878	SNRPFP1	0	6.9707	0.0071
ENSG00000277991	-	3.70221	0.0250538	0.00715
ENSG00000014257	ACP3	0.597417	2.65059	0.0073
ENSG00000274333	-	0.027139	1.07925	0.00735
ENSG00000146410	MTFR2	2.20342	0.434872	0.00765
ENSG00000230333	-	0.0280719	0.598997	0.00775
ENSG00000168484	SFTPC	0.0959958	3.59139	0.0079
ENSG00000064547	LPAR2	3.46992	8.66424	0.0088
ENSG00000121152	NCAPH	3.38587	1.30588	0.009
ENSG00000162755	KLHDC9	4.41047	1.42644	0.0094
ENSG00000104814	MAP4K1	0.675099	0.0552428	0.01005
ENSG00000175287	PHYHD1	0	0.57806	0.0102
ENSG00000213228	RPL12P38	1.00591	0	0.0103
ENSG00000275695	UBE2Q2P6	1.223	0	0.0103
ENSG00000160255	ITGB2	0.698274	0.131479	0.01055
ENSG00000134146	DPH6	3.61772	8.06296	0.0106
ENSG00000181625	SLX1B	0.85075	8.19358	0.01105
ENSG00000130649	CYP2E1	2.97054	0.838881	0.0116
ENSG00000170209	ANKK1	1.6819	0.294152	0.01165
ENSG00000236094	LINC00545	0	1.08588	0.01195
ENSG00000287165	-	1.00591	0	0.01205
ENSG00000178130	FAM27E5	0	0.566487	0.0124
ENSG00000239719	-	0	21.5101	0.0124
ENSG00000277692	-	0	0.566487	0.0124
ENSG00000189129	PLAC9	0	0.999018	0.01295
ENSG00000261040	WFDC21P	0.728518	0	0.0136
ENSG00000072571	HMMR	3.7222	1.8439	0.0138
ENSG00000174353	STAG3L3	4.97857	2.33207	0.0141
ENSG00000233045	RPL15P5	0.641811	0	0.01415
ENSG00000273056	-	0.73868	0	0.01415
ENSG00000273265	CNNM3-DT	1.39953	0	0.01415
ENSG00000277453	-	0.730371	0	0.01415
ENSG00000225649	-	0.1043	0.601588	0.0146
ENSG00000279232	-	2.76811	8.03053	0.0149
ENSG00000016402	IL20RA	1.50918	3.15356	0.01555
ENSG00000049540	ELN	5.26494	2.53042	0.01575
ENSG00000239282	CASTOR1	6.71514	2.76491	0.01605
ENSG00000069188	SDK2	0.930691	1.94198	0.0161
ENSG00000102575	ACP5	0.725749	0.151884	0.0162
ENSG00000249700	SRD5A3-AS1	0.617389	0.147557	0.0169
ENSG00000162591	MEGF6	0.0531078	1.12009	0.01695
ENSG00000261656	BEAN1-AS1	0	0.654588	0.01795
ENSG00000230021	-	3.81461	0	0.01815
ENSG00000066032	CTNNA2	6.19433	2.98131	0.01825
ENSG00000153237	CCDC148	0.26036	1.9124	0.01845
ENSG00000263934	SNORD3A	1.55771	5.58848	0.0187
ENSG00000159708	LRRC36	0.143253	0.897293	0.0188
ENSG00000144406	UNC80	1.44558	0.685865	0.0195
ENSG00000178999	AURKB	2.90676	0.949043	0.0195
ENSG00000175567	UCP2	1.95557	0.398541	0.02125
ENSG00000287110	ACAD9-DT	3.46268	1.4423	0.02135
ENSG00000162989	KCNJ3	0.793683	2.16861	0.02145
ENSG00000227115	LINC01630	0.648145	0.118486	0.0217
ENSG00000260075	NSFP1	1.96633	0.402963	0.02295
ENSG00000241484	ARHGAP8	0.71017	0.0502001	0.02305
ENSG00000205838	TTC23L	0.0915986	0.735539	0.02405
ENSG00000116299	ELAPOR1	0.36886	1.31072	0.02415
ENSG00000223734	LAPTM4A-DT	0	0.62678	0.0244
ENSG00000260857	-	0.049146	1.31288	0.0248
ENSG00000185523	SPATA45	0.758378	0	0.02495
ENSG00000214867	SRSF9P1	0.697801	0	0.02495
ENSG00000219361	RPSAP72	1.56139	0	0.02495
ENSG00000225643	-	0.826754	0	0.02495
ENSG00000226393	IFNA20P	0.702487	0	0.02495
ENSG00000235225	RPL31P17	1.37501	0	0.02495
ENSG00000249338	HMGB1P47	0.582658	0	0.02495
ENSG00000270813	NANOGNBP3	0.624668	0	0.02495
ENSG00000271992	-	0.885361	0	0.02495
ENSG00000273077	-	2.40184	0	0.02495
ENSG00000273141	-	0.742299	0	0.02495
ENSG00000274423	SEC22B2P	0.610017	0	0.02495
ENSG00000275356	C7orf77	0.658215	0	0.02495
ENSG00000277224	H2BC7	0.860297	0	0.02495
ENSG00000289289	-	0.690884	0	0.02495
ENSG00000289421	-	1.14292	0	0.02495
ENSG00000290127	-	0.915758	0	0.02495
ENSG00000141977	CIB3	0	1.0291	0.0252
ENSG00000146054	TRIM7	0.61769	0.0750252	0.02595
ENSG00000262165	C17orf114	0	1.25239	0.02625
ENSG00000196890	H2BU1	2.4055	0.57987	0.0263
ENSG00000205670	SMIM11	2.24976	0.415696	0.0263
ENSG00000260628	-	0	0.627878	0.02635
ENSG00000135476	ESPL1	1.60454	0.539278	0.02645
ENSG00000131242	RAB11FIP4	1.47689	3.84906	0.0267
ENSG00000226251	LINC02608	0.148057	1.16721	0.0268
ENSG00000249378	LINC01060	0.817316	0.245172	0.02695
ENSG00000140470	ADAMTS17	1.16637	0.334629	0.02735
ENSG00000152936	LMNTD1	0.0984791	0.724738	0.0274
ENSG00000140807	NKD1	0.388082	1.70783	0.02785
ENSG00000264734	-	7.22533	17.9701	0.028
ENSG00000253865	-	0.584297	0	0.02805
ENSG00000010671	BTK	1.08502	0.345388	0.0286
ENSG00000145002	FAM86B2	0.132354	0.672487	0.02865
ENSG00000148655	LRMDA	0.392011	4.50816	0.0288
ENSG00000185275	CD24P4	4.75592	0	0.0289
ENSG00000129810	SGO1	1.47443	0.663731	0.0291
ENSG00000107738	VSIR	1.08997	0.150341	0.02925
ENSG00000251095	-	0.0289966	0.683981	0.02945
ENSG00000157388	CACNA1D	0.655487	0.135269	0.0297
ENSG00000269514	-	0.60822	0.17323	0.03125
ENSG00000159733	ZFYVE28	0.810972	1.99035	0.0315
ENSG00000255160	-	0.810676	0	0.03215
ENSG00000143375	CGN	0.273233	1.55778	0.0324
ENSG00000277027	RMRP	12.6531	40.4979	0.03265
ENSG00000132849	PATJ	3.75012	9.8791	0.03275
ENSG00000151789	ZNF385D	1.07773	0.260628	0.03275
ENSG00000188051	TMEM221	2.05706	0.882546	0.03275
ENSG00000220522	-	0	1.04625	0.0329
ENSG00000232943	GGCTP2	0	1.15392	0.0329
ENSG00000237542	MTCO3P17	0	0.691226	0.0329
ENSG00000239223	RPL34P31	0	1.3757	0.0329
ENSG00000255741	-	0	0.573038	0.0329
ENSG00000257283	-	0	0.628898	0.0329
ENSG00000271180	COX5AP1	0	0.858905	0.0329
ENSG00000272861	-	0	1.21555	0.0329
ENSG00000272911	-	0	2.34507	0.0329
ENSG00000287080	H3C3	0	0.766516	0.0329
ENSG00000289229	-	0	0.886333	0.0329
ENSG00000072818	ACAP1	1.03459	5.68395	0.03295
ENSG00000276168	RN7SL1	59.2068	190.906	0.0338
ENSG00000084636	COL16A1	1.25848	0.106293	0.03485
ENSG00000264300	-	5.39917	0	0.03545
ENSG00000245534	RORA-AS1	1.01661	0	0.03595
ENSG00000131019	ULBP3	0.0899492	0.862548	0.0364
ENSG00000151790	TDO2	0.070605	0.939191	0.03665
ENSG00000164106	SCRG1	1.27524	0.587051	0.03695
ENSG00000175920	DOK7	0.817212	0.152932	0.0371
ENSG00000141854	MISP3	1.31867	0.50856	0.03805
ENSG00000198865	CCDC152	0.466615	1.0106	0.0393
ENSG00000237943	PRKCQ-AS1	0.586759	1.64525	0.03935
ENSG00000230606	LINC02969	2.49908	1.14421	0.0394
ENSG00000127129	EDN2	2.49201	1.04176	0.0398
ENSG00000226287	TMEM191A	0.780715	0.14807	0.0415
ENSG00000189283	FHIT	2.49992	26.2155	0.04195
ENSG00000102524	TNFSF13B	0.239209	0.978968	0.04225
ENSG00000139354	GAS2L3	2.92777	1.07402	0.04225
ENSG00000196549	MME	1.03322	2.52282	0.04225
ENSG00000271793	-	1.24743	0	0.04265
ENSG00000172995	ARPP21	0.755564	1.72763	0.04315
ENSG00000151632	AKR1C2	0.711865	1.64909	0.04335
ENSG00000287725	-	1.32714	0.62727	0.04335
ENSG00000077522	ACTN2	0.78806	1.78938	0.04355
ENSG00000124635	H2BC11	4.49415	1.31266	0.04385
ENSG00000237310	LINC03011	10.8725	5.11219	0.04385
ENSG00000285437	POLR2J3	5.21571	1.12314	0.0439
ENSG00000243137	PSG4	0.258402	0.840456	0.04405
ENSG00000102349	KLF8	0.273783	0.663253	0.0444
ENSG00000075240	GRAMD4	3.90798	8.73892	0.0446
ENSG00000251396	LINC01301	0.373707	1.221	0.0446
ENSG00000204428	LY6G5C	1.03307	0.171655	0.04525
ENSG00000177112	IRAG1-AS1	0	1.08872	0.0455
ENSG00000225492	GBP1P1	1.43235	2.97227	0.04555
ENSG00000138378	STAT4	0.445245	1.4663	0.0467
ENSG00000259424	IRAIN	0.160101	1.81885	0.04705
ENSG00000218690	H2AC10P	0.748358	0	0.0473
ENSG00000181031	RPH3AL	1.7113	0.689129	0.04795
ENSG00000215910	C1orf167	0.921406	0	0.0481
ENSG00000167646	DNAAF3	3.60874	1.63922	0.0488
ENSG00000061656	SPAG4	2.39725	5.19277	0.04895
ENSG00000241769	EOLA1-DT	3.6555	0.786547	0.04895
ENSG00000165171	METTL27	2.04496	0.456569	0.04965

## Sheet: Suppl Table 2. VAMP3 DE
Supplementary Table S2. Differentially expressed genes, control vs increased VAMP3
id	Gene	Control	VAMP3	P value
ENSG00000006210	CX3CL1	4.45516	31.9792	5e-05
ENSG00000041353	RAB27B	0.919762	8.19074	5e-05
ENSG00000068079	IFI35	49.9209	183.197	5e-05
ENSG00000080644	CHRNA3	87.7073	20.2241	5e-05
ENSG00000089199	CHGB	66.279	7.94948	5e-05
ENSG00000101347	SAMHD1	21.5015	90.953	5e-05
ENSG00000106366	SERPINE1	18.6791	122.599	5e-05
ENSG00000108691	CCL2	62.4213	343.717	5e-05
ENSG00000115461	IGFBP5	52.4011	11.9809	5e-05
ENSG00000115963	RND3	24.41	136.495	5e-05
ENSG00000117016	RIMS3	17.6483	3.67929	5e-05
ENSG00000117228	GBP1	19.4306	79.5424	5e-05
ENSG00000117600	PLPPR4	15.2991	2.66271	5e-05
ENSG00000118194	TNNT2	8.69949	0.419619	5e-05
ENSG00000125148	MT2A	67.4494	438.222	5e-05
ENSG00000130303	BST2	57.1996	245.851	5e-05
ENSG00000132530	XAF1	8.75317	91.9008	5e-05
ENSG00000135114	OASL	23.8122	126.537	5e-05
ENSG00000135318	NT5E	31.0579	145.559	5e-05
ENSG00000137198	GMPR	21.2579	96.0667	5e-05
ENSG00000139352	ASCL1	39.8568	1.38343	5e-05
ENSG00000142089	IFITM3	257.472	1519.56	5e-05
ENSG00000148053	NTRK2	0.150686	0.948395	5e-05
ENSG00000156299	TIAM1	13.8369	1.36041	5e-05
ENSG00000157601	MX1	58.3324	245.891	5e-05
ENSG00000166923	GREM1	4.46469	25.4166	5e-05
ENSG00000169429	CXCL8	1.53564	66.3349	5e-05
ENSG00000180447	GAS1	7.29841	36.4223	5e-05
ENSG00000183486	MX2	32.3726	175.103	5e-05
ENSG00000185885	IFITM1	287.699	2956.29	5e-05
ENSG00000204482	LST1	0	0.613136	5e-05
ENSG00000204767	INSYN2B	3.54717	22.7945	5e-05
ENSG00000221866	PLXNA4	23.9214	3.87957	5e-05
ENSG00000225783	MIAT	20.5981	1.70097	5e-05
ENSG00000234745	HLA-B	24.112	232.201	5e-05
ENSG00000248323	LUCAT1	1.62518	0.250148	5e-05
ENSG00000286468	-	0	0.641717	5e-05
ENSG00000018236	CNTN1	7.89738	0.800045	0.0001
ENSG00000100292	HMOX1	19.1965	92.321	0.0001
ENSG00000100422	CERK	34.5873	9.82407	0.0001
ENSG00000104081	BMF	21.091	4.53147	0.0001
ENSG00000136048	DRAM1	6.92701	27.639	0.0001
ENSG00000165949	IFI27	122.452	771.698	0.0001
ENSG00000115009	CCL20	0	3.23496	0.00015
ENSG00000128283	CDC42EP1	4.78391	24.7476	0.00015
ENSG00000160932	LY6E	74.4035	247.67	0.00015
ENSG00000221963	APOL6	2.0356	9.75345	0.00015
ENSG00000079819	EPB41L2	0.0868557	0.83667	0.0002
ENSG00000100604	CHGA	17.7831	1.88829	0.0002
ENSG00000103257	SLC7A5	15.1256	61.0258	0.0002
ENSG00000117226	GBP3	12.2308	44.3621	0.0002
ENSG00000152818	UTRN	11.9603	2.37029	0.0002
ENSG00000187608	ISG15	356.719	1185.72	0.0002
ENSG00000196954	CASP4	12.2422	55.7598	0.0002
ENSG00000023445	BIRC3	1.645	10.269	0.00025
ENSG00000100342	APOL1	1.25907	8.79783	0.00025
ENSG00000137968	SLC44A5	26.5262	6.95496	0.00025
ENSG00000056558	TRAF1	1.19723	10.3777	0.0003
ENSG00000134321	RSAD2	76.9892	527.072	0.0003
ENSG00000167157	PRRX2	0	0.829722	0.0003
ENSG00000168062	BATF2	3.42904	25.9403	0.0003
ENSG00000128564	VGF	156.337	865.234	0.00035
ENSG00000137309	HMGA1	20.3089	84.9364	0.00035
ENSG00000138119	MYOF	5.53503	17.8214	0.00035
ENSG00000157388	CACNA1D	0.651503	0.00907373	0.00035
ENSG00000169245	CXCL10	5.02873	217.965	0.00035
ENSG00000186340	THBS2	11.5539	39.4603	0.00035
ENSG00000106327	TFR2	0	0.683304	0.0004
ENSG00000204267	TAP2	20.5964	74.6944	0.0004
ENSG00000221869	CEBPD	6.1137	37.0525	0.0004
ENSG00000078081	LAMP3	1.00731	8.81101	0.0005
ENSG00000177144	NUDT4B	0.603788	8.49744	0.0005
ENSG00000250910	MAP9-AS1	0.600603	0	0.0005
ENSG00000276851	-	0	2.40857	0.0005
ENSG00000005884	ITGA3	35.0147	110.785	0.00055
ENSG00000008277	ADAM22	75.4563	25.1027	0.00055
ENSG00000038210	PI4K2B	7.39488	25.607	0.00055
ENSG00000090339	ICAM1	3.8173	41.6948	0.00055
ENSG00000230606	LINC02969	2.48389	0.303924	0.00055
ENSG00000259017	-	3.41661	0	0.00055
ENSG00000272168	CASC15	53.8097	18.7358	0.00055
ENSG00000140105	WARS1	106.852	429.375	0.0006
ENSG00000232973	CYP1B1-AS1	0.1761	1.17223	0.00065
ENSG00000122643	NT5C3A	26.4834	84.3614	0.0007
ENSG00000137142	IGFBPL1	5.68155	0.473803	0.0007
ENSG00000150551	LYPD1	0.434342	7.94778	0.0007
ENSG00000172216	CEBPB	13.0755	45.7817	0.0007
ENSG00000204592	HLA-E	83.9607	304.025	0.0007
ENSG00000204642	HLA-F	3.87412	53.1716	0.00075
ENSG00000162772	ATF3	8.09036	33.9733	0.0008
ENSG00000183160	TMEM119	28.7518	8.16925	0.0008
ENSG00000289384	-	0	0.68062	0.0008
ENSG00000125804	FAM182A	0.700331	0.0469737	0.00085
ENSG00000168348	INSM2	7.99606	0.668497	0.00085
ENSG00000135069	PSAT1	33.7907	105.113	0.0009
ENSG00000000971	CFH	0.210405	6.89496	0.00095
ENSG00000092421	SEMA6A	29.663	9.88809	0.00095
ENSG00000100077	GRK3	20.5564	7.2667	0.00095
ENSG00000118946	PCDH17	0.899289	3.8346	0.00095
ENSG00000198959	TGM2	5.55959	79.3528	0.00095
ENSG00000130475	FCHO1	0.716048	0.18177	0.001
ENSG00000110881	ASIC1	11.9092	2.35368	0.00105
ENSG00000108846	ABCC3	17.7478	57.1824	0.0011
ENSG00000112297	CRYBG1	0.793975	4.76831	0.00115
ENSG00000145390	USP53	7.84544	22.7288	0.00115
ENSG00000231389	HLA-DPA1	0	0.873315	0.00115
ENSG00000077522	ACTN2	0.7833	5.22545	0.0012
ENSG00000128284	APOL3	0.425643	4.63893	0.0012
ENSG00000272398	CD24	68.6043	23.0895	0.0012
ENSG00000101255	TRIB3	16.4093	50.0542	0.0013
ENSG00000139514	SLC7A1	8.53184	23.7507	0.0013
ENSG00000160201	U2AF1	2.23759	17.5312	0.0013
ENSG00000123094	RASSF8	16.6512	49.707	0.00135
ENSG00000123609	NMI	39.9382	132.946	0.00135
ENSG00000162654	GBP4	2.339	14.6755	0.00135
ENSG00000103335	PIEZO1	11.4839	38.4578	0.0014
ENSG00000143473	KCNH1	7.25398	1.7738	0.0014
ENSG00000243649	CFB	0.876111	11.668	0.0014
ENSG00000145248	SLC10A4	20.1289	4.47419	0.00145
ENSG00000165731	RET	68.8136	24.1738	0.00145
ENSG00000175592	FOSL1	6.19873	29.802	0.00155
ENSG00000188313	PLSCR1	77.4417	242.053	0.00155
ENSG00000163590	PPM1L	12.3463	2.98416	0.0016
ENSG00000074181	NOTCH3	11.1566	3.51923	0.00165
ENSG00000162692	VCAM1	3.49463	13.6674	0.0017
ENSG00000115109	EPB41L5	55.6084	20.6585	0.00175
ENSG00000117971	CHRNB4	10.957	1.75845	0.00175
ENSG00000103966	EHD4	7.54936	23.6607	0.0018
ENSG00000135842	NIBAN1	1.02117	4.96976	0.0018
ENSG00000175344	CHRNA7	7.91968	1.48645	0.00185
ENSG00000198626	RYR2	3.63918	0.580374	0.00185
ENSG00000204525	HLA-C	290.323	1028.8	0.00185
ENSG00000070808	CAMK2A	1.14333	0.156783	0.0019
ENSG00000105251	SHD	43.7772	14.7227	0.00205
ENSG00000180998	GPR137C	9.78586	2.75377	0.00215
ENSG00000125462	MIR9-1HG	0.575679	0.225518	0.0022
ENSG00000140853	NLRC5	12.0202	37.6264	0.0022
ENSG00000168398	BDKRB2	1.56202	7.54468	0.0022
ENSG00000177409	SAMD9L	41.9805	142.427	0.0022
ENSG00000189366	ALG1L	0.777227	0.0601356	0.0022
ENSG00000131203	IDO1	0.512749	12.3377	0.00225
ENSG00000136492	BRIP1	2.09594	8.19114	0.00225
ENSG00000278558	TMEM191B	0.735546	0	0.00225
ENSG00000043143	JADE2	10.2215	28.6932	0.00235
ENSG00000115267	IFIH1	37.6311	108.049	0.00235
ENSG00000127329	PTPRB	5.81834	1.5856	0.0024
ENSG00000168209	DDIT4	21.8849	62.6486	0.00245
ENSG00000176907	TCIM	0.580508	11.17	0.00245
ENSG00000196482	ESRRG	20.889	7.76275	0.00245
ENSG00000143850	PLEKHA6	31.9351	11.6227	0.0025
ENSG00000162078	ZG16B	0	0.760524	0.0025
ENSG00000174469	CNTNAP2	15.893	6.0992	0.0025
ENSG00000138035	PNPT1	31.4913	87.9659	0.00255
ENSG00000163328	GPR155	14.9558	4.98877	0.0026
ENSG00000184232	OAF	14.8574	47.348	0.0026
ENSG00000125869	LAMP5	49.4418	17.1291	0.00265
ENSG00000149131	SERPING1	12.8955	41.9284	0.00265
ENSG00000053254	FOXN3	31.3189	11.8275	0.0027
ENSG00000149809	TM7SF2	74.9196	16.9622	0.0027
ENSG00000049249	TNFRSF9	1.7884	7.52468	0.0028
ENSG00000168003	SLC3A2	62.5332	164.324	0.0028
ENSG00000114796	KLHL24	24.8103	9.54844	0.00285
ENSG00000124226	RNF114	28.5756	72.8271	0.00285
ENSG00000163082	SGPP2	8.92599	2.58647	0.0029
ENSG00000172183	ISG20	5.75902	45.5613	0.0029
ENSG00000260658	-	0.942553	0	0.0029
ENSG00000002549	LAP3	87.8357	233.057	0.00295
ENSG00000171658	NMRAL2P	0	0.523704	0.00295
ENSG00000144655	CSRNP1	2.75646	10.9114	0.00305
ENSG00000140557	ST8SIA2	5.95876	1.59642	0.0031
ENSG00000152495	CAMK4	19.6745	5.03281	0.00315
ENSG00000166165	CKB	83.232	32.8564	0.00315
ENSG00000077800	FKBP6	0.749098	0	0.0032
ENSG00000185215	TNFAIP2	0.605983	6.12683	0.0032
ENSG00000021300	PLEKHB1	17.5334	5.87088	0.0033
ENSG00000073350	LLGL2	2.7112	0.583988	0.0033
ENSG00000140519	RHCG	0.52106	0	0.0033
ENSG00000141682	PMAIP1	28.0615	71.9995	0.0035
ENSG00000198520	ARMH1	4.77103	0.745661	0.0035
ENSG00000147010	SH3KBP1	9.44739	26.3746	0.0036
ENSG00000135046	ANXA1	30.448	80.6135	0.00365
ENSG00000237943	PRKCQ-AS1	0.583202	3.59176	0.0038
ENSG00000087258	GNAO1	6.33764	1.51197	0.00385
ENSG00000157152	SYN2	15.5623	4.66415	0.00385
ENSG00000107282	APBA1	4.10143	0.73547	0.0039
ENSG00000132698	RAB25	0.507356	0	0.00395
ENSG00000184371	CSF1	26.4674	70.8018	0.00395
ENSG00000184828	ZBTB7C	2.83966	0.481968	0.00395
ENSG00000167964	RAB26	3.92683	0.479837	0.00405
ENSG00000134070	IRAK2	0.949363	5.01533	0.0041
ENSG00000134531	EMP1	2.32107	19.485	0.0041
ENSG00000117266	CDK18	5.12096	18.5199	0.00415
ENSG00000151892	GFRA1	0.023176	0.594607	0.00415
ENSG00000115380	EFEMP1	1.00003	5.24623	0.0042
ENSG00000140859	KIFC3	11.0331	28.7225	0.0042
ENSG00000239521	CASTOR3	30.2134	7.88511	0.0042
ENSG00000066032	CTNNA2	6.1567	1.2335	0.00425
ENSG00000132563	REEP2	31.4789	11.3883	0.00425
ENSG00000181072	CHRM2	91.2698	35.6383	0.0044
ENSG00000253796	-	1.06791	0	0.0044
ENSG00000008517	IL32	5.55445	21.6602	0.00445
ENSG00000134986	NREP	341.884	117.07	0.00445
ENSG00000138675	FGF5	14.5964	35.8513	0.00445
ENSG00000225492	GBP1P1	1.42365	12.0966	0.00445
ENSG00000236714	LINC01844	1.28839	0.198616	0.00445
ENSG00000123146	ADGRE5	3.95982	11.9379	0.0045
ENSG00000127325	BEST3	0.0778234	1.29701	0.0045
ENSG00000003989	SLC7A2	4.15409	10.9362	0.00455
ENSG00000010671	BTK	1.07843	0.157415	0.00455
ENSG00000112541	PDE10A	3.49867	9.79711	0.00455
ENSG00000039537	C6	14.0583	35.8487	0.0046
ENSG00000117461	PIK3R3	10.4938	3.64389	0.0046
ENSG00000151690	MFSD6	36.7045	11.7208	0.0046
ENSG00000225151	GOLGA2P7	3.21304	0.393945	0.0047
ENSG00000258976	-	0	1.20606	0.0047
ENSG00000171759	PAH	2.26036	0.142828	0.00475
ENSG00000182326	C1S	7.94994	38.9676	0.00475
ENSG00000224940	PRRT4	14.8463	4.00592	0.00475
ENSG00000274588	DGKK	1.27548	0.190238	0.00475
ENSG00000105835	NAMPT	50.6892	139.848	0.0048
ENSG00000134470	IL15RA	0.15451	2.5252	0.0048
ENSG00000168961	LGALS9	0.387396	3.9815	0.00485
ENSG00000197971	MBP	0.548121	0.166374	0.00485
ENSG00000111335	OAS2	18.7994	238.482	0.00495
ENSG00000109320	NFKB1	11.0341	29.2862	0.0052
ENSG00000166401	SERPINB8	1.26452	6.08339	0.0052
ENSG00000173599	PC	9.43402	2.1256	0.0052
ENSG00000269720	CCDC194	1.48059	9.49181	0.0052
ENSG00000118922	KLF12	8.96072	3.48589	0.0053
ENSG00000139567	ACVRL1	0.533651	0	0.0053
ENSG00000184979	USP18	33.6581	88.3701	0.0053
ENSG00000155011	DKK2	4.57683	14.2548	0.00535
ENSG00000168404	MLKL	2.08902	10.2517	0.0054
ENSG00000182393	IFNL1	0	0.913443	0.00545
ENSG00000198838	RYR3	0.295981	1.68965	0.00545
ENSG00000243137	PSG4	0.25681	2.00574	0.00545
ENSG00000168394	TAP1	58.9957	191.735	0.0055
ENSG00000130513	GDF15	55.0777	135.891	0.00555
ENSG00000184584	STING1	0.133611	0.637219	0.00555
ENSG00000101384	JAG1	3.16334	8.32065	0.0056
ENSG00000116285	ERRFI1	10.2475	27.4017	0.0056
ENSG00000135480	KRT7	0	0.558462	0.0056
ENSG00000141753	IGFBP4	46.4297	117.794	0.00575
ENSG00000136842	TMOD1	189.475	66.3753	0.0058
ENSG00000204389	HSPA1A	15.4146	39.7942	0.00595
ENSG00000102996	MMP15	7.25686	2.12641	0.006
ENSG00000144868	TMEM108	49.9329	13.3728	0.00605
ENSG00000137726	FXYD6	79.6768	31.9756	0.00615
ENSG00000204103	MAFB	4.40237	0.922599	0.00625
ENSG00000108688	CCL7	0	0.514706	0.00635
ENSG00000151012	SLC7A11	8.24673	19.541	0.00635
ENSG00000137462	TLR2	0.515145	4.36166	0.0064
ENSG00000095637	SORBS1	5.57923	1.5382	0.00645
ENSG00000120129	DUSP1	7.60469	21.8865	0.0065
ENSG00000182752	PAPPA	2.62296	7.33517	0.0065
ENSG00000163545	NUAK2	0.456253	2.90669	0.0066
ENSG00000165443	PHYHIPL	136.392	53.3225	0.00665
ENSG00000139618	BRCA2	1.52064	4.53573	0.0067
ENSG00000164171	ITGA2	24.3053	86.207	0.0067
ENSG00000166387	PPFIBP2	17.7295	3.86325	0.0069
ENSG00000232044	SILC1	4.17739	0.744357	0.0069
ENSG00000204941	PSG5	0.0269181	0.74344	0.00695
ENSG00000286180	-	0	0.541279	0.00705
ENSG00000123496	IL13RA2	137.04	330.542	0.00715
ENSG00000136826	KLF4	3.23994	11.0793	0.0072
ENSG00000112183	RBM24	2.08153	0.159907	0.00725
ENSG00000163346	PBXIP1	63.105	27.1791	0.00725
ENSG00000040275	SPDL1	18.9171	43.6376	0.0073
ENSG00000187840	EIF4EBP1	47.613	127.396	0.0074
ENSG00000142871	CCN1	11.4711	30.5265	0.00745
ENSG00000075043	KCNQ2	3.0996	0.996181	0.0075
ENSG00000148700	ADD3	143.837	62.9093	0.00755
ENSG00000150672	DLG2	3.42465	0.99938	0.00755
ENSG00000161544	CYGB	19.5413	5.44933	0.0076
ENSG00000236986	-	0	0.509392	0.0076
ENSG00000138166	DUSP5	2.36222	9.7893	0.00765
ENSG00000167654	ATCAY	7.05897	2.11024	0.00765
ENSG00000130518	IQCN	4.92696	1.55751	0.0077
ENSG00000132274	TRIM22	3.73904	38.0778	0.00775
ENSG00000079101	CLUL1	0.53047	0	0.00785
ENSG00000131378	RFTN1	9.10204	25.5758	0.0079
ENSG00000028137	TNFRSF1B	0.583699	3.71747	0.008
ENSG00000116514	RNF19B	9.38575	24.5881	0.008
ENSG00000120738	EGR1	3.86304	12.0156	0.008
ENSG00000164142	FHIP1A	2.98758	0.869925	0.00805
ENSG00000219451	RPL23P8	2.34732	0	0.00805
ENSG00000258593	-	0.570778	0	0.00805
ENSG00000272338	-	1.34838	0	0.00805
ENSG00000274695	-	0.907521	0	0.00805
ENSG00000277858	H2AB2	1.15177	0	0.00805
ENSG00000288842	-	0.596515	0	0.00805
ENSG00000289021	-	0.642877	0	0.00805
ENSG00000134716	CYP2J2	5.04468	17.4649	0.0081
ENSG00000180287	PLD5	4.02154	0.197576	0.0081
ENSG00000152910	CNTNAP4	1.96558	0.155122	0.00815
ENSG00000185681	MORN5	0.55668	0	0.00815
ENSG00000173083	HPSE	0.535731	2.86527	0.00825
ENSG00000077150	NFKB2	9.52715	25.4213	0.0083
ENSG00000152377	SPOCK1	25.168	10.8441	0.0083
ENSG00000161682	FAM171A2	6.49515	1.97076	0.00835
ENSG00000125827	TMX4	92.6852	37.5627	0.00845
ENSG00000138772	ANXA3	1.01922	5.8351	0.00845
ENSG00000142549	IGLON5	7.55195	2.17122	0.0085
ENSG00000151414	NEK7	22.5246	51.0971	0.0085
ENSG00000277632	CCL3	0	0.543037	0.0085
ENSG00000015568	RGPD5	0.213424	2.10106	0.0086
ENSG00000171094	ALK	9.94063	0.668716	0.0086
ENSG00000087076	HSD17B14	13.0442	2.0147	0.00865
ENSG00000144057	ST6GAL2	8.29168	2.04562	0.0087
ENSG00000163131	CTSS	2.35242	13.4773	0.0087
ENSG00000144821	MYH15	4.88767	1.22864	0.0088
ENSG00000217442	SYCE3	1.56598	0	0.00895
ENSG00000250687	NAIPP1	1.993	0	0.00895
ENSG00000118503	TNFAIP3	0.54431	2.67047	0.009
ENSG00000143365	RORC	0.736595	0.0923894	0.009
ENSG00000101333	PLCB4	31.4532	13.7787	0.0092
ENSG00000117643	MAN1C1	1.46701	0.133009	0.0092
ENSG00000166448	TMEM130	13.1565	4.53725	0.0092
ENSG00000164976	MYORG	4.52092	1.37351	0.0093
ENSG00000183775	KCTD16	5.07543	2.00657	0.0094
ENSG00000147872	PLIN2	23.0151	54.2187	0.00945
ENSG00000258947	TUBB3	98.9812	31.4258	0.00945
ENSG00000100600	LGMN	26.2545	59.8806	0.0095
ENSG00000110057	UNC93B1	20.0744	49.5851	0.0096
ENSG00000206503	HLA-A	121.24	286.476	0.00975
ENSG00000164342	TLR3	13.646	44.4273	0.01
ENSG00000156804	FBXO32	9.57409	2.93722	0.01005
ENSG00000134243	SORT1	20.1689	8.78995	0.0101
ENSG00000115363	EVA1A	5.9828	21.0241	0.01015
ENSG00000183248	PRR36	2.84378	0.664256	0.01015
ENSG00000125384	PTGER2	14.6644	4.94794	0.0102
ENSG00000042493	CAPG	0.830569	0.0820409	0.01025
ENSG00000078269	SYNJ2	7.41958	16.5958	0.01025
ENSG00000164300	SERINC5	13.526	5.80462	0.01035
ENSG00000173145	NOC3L	16.4214	39.1371	0.0104
ENSG00000072858	SIDT1	0.121173	1.51356	0.01045
ENSG00000112773	TENT5A	9.03213	20.6659	0.0107
ENSG00000233369	GTF2IP4	34.1996	13.5808	0.0107
ENSG00000047457	CP	0.81758	0.0383614	0.01075
ENSG00000260804	LINC01963	11.8985	4.06344	0.0108
ENSG00000136997	MYC	2.83386	10.188	0.01085
ENSG00000130775	THEMIS2	15.422	42.9405	0.0109
ENSG00000144730	IL17RD	10.112	4.22641	0.011
ENSG00000095303	PTGS1	7.71056	19.8072	0.01115
ENSG00000226025	LGALS17A	0	0.842782	0.01115
ENSG00000124766	SOX4	244.254	89.135	0.0112
ENSG00000144681	STAC	107.412	48.67	0.01125
ENSG00000196549	MME	1.02694	3.67433	0.01125
ENSG00000074590	NUAK1	15.9737	35.828	0.0113
ENSG00000161921	CXCL16	6.26703	22.3442	0.0113
ENSG00000130487	KLHDC7B	0.207835	3.16886	0.0114
ENSG00000236173	-	0.670741	0	0.0114
ENSG00000261970	-	2.19498	0	0.0114
ENSG00000272024	-	1.74004	0	0.0114
ENSG00000272416	-	0.587734	0	0.0114
ENSG00000272576	-	0.820328	0	0.0114
ENSG00000003147	ICA1	78.4017	24.6746	0.01145
ENSG00000104435	STMN2	553.513	221.162	0.01145
ENSG00000173114	LRRN3	91.2246	39.3738	0.01145
ENSG00000233330	-	3.08135	0	0.01145
ENSG00000254028	-	0.585377	0	0.01145
ENSG00000267295	-	1.07364	0	0.01145
ENSG00000157890	MEGF11	0.558469	0.045063	0.0115
ENSG00000163499	CRYBA2	0.507193	0	0.01155
ENSG00000269889	-	0	0.567888	0.01155
ENSG00000178860	MSC	10.9605	35.694	0.0116
ENSG00000085449	WDFY1	20.9792	46.3264	0.0117
ENSG00000119927	GPAM	11.9516	4.48791	0.0117
ENSG00000188522	FAM83G	2.99784	8.36915	0.01175
ENSG00000231704	-	0.77065	0	0.01175
ENSG00000109265	CRACD	22.1699	10.01	0.012
ENSG00000113504	SLC12A7	0.609282	2.4969	0.01215
ENSG00000128512	DOCK4	11.2276	4.68103	0.01215
ENSG00000006327	TNFRSF12A	49.6564	115.585	0.0122
ENSG00000011422	PLAUR	6.25774	20.5216	0.01225
ENSG00000129757	CDKN1C	12.9064	2.66624	0.01225
ENSG00000154229	PRKCA	138.076	51.4959	0.01235
ENSG00000164076	CAMKV	0.778762	0.0795554	0.0124
ENSG00000165271	NOL6	16.5	37.3858	0.0124
ENSG00000138764	CCNG2	44.3772	16.534	0.01245
ENSG00000175155	YPEL2	8.08986	3.13191	0.0125
ENSG00000183496	MEX3B	20.6865	8.36843	0.01275
ENSG00000251301	LINC02384	0	0.674351	0.01285
ENSG00000055044	NOP58	31.4407	68.1414	0.01295
ENSG00000054356	PTPRN	12.3299	26.509	0.0131
ENSG00000105880	DLX5	4.61439	0.667077	0.0131
ENSG00000156587	UBE2L6	151.379	347.855	0.0131
ENSG00000166341	DCHS1	24.4117	10.9812	0.01315
ENSG00000006432	MAP3K9	2.61508	0.929478	0.0135
ENSG00000105767	CADM4	35.4038	13.933	0.01365
ENSG00000163191	S100A11	219.085	485.825	0.01375
ENSG00000067082	KLF6	35.0457	78.3944	0.01395
ENSG00000154639	CXADR	7.63021	2.78848	0.01395
ENSG00000164749	HNF4G	0.535813	3.25183	0.01395
ENSG00000087074	PPP1R15A	27.1902	60.8722	0.014
ENSG00000145675	PIK3R1	58.4142	24.5451	0.0141
ENSG00000165521	EML5	21.678	3.03941	0.01415
ENSG00000112186	CAP2	22.4417	9.09091	0.0142
ENSG00000163531	NFASC	1.27314	4.74729	0.0143
ENSG00000257433	RPAP3-DT	0.933607	0.0160966	0.0143
ENSG00000176697	BDNF	3.22262	0.565537	0.01445
ENSG00000111962	UST	0	0.551449	0.01465
ENSG00000137752	CASP1	1.22729	12.6567	0.0147
ENSG00000184524	CEND1	43.2968	18.0366	0.0147
ENSG00000151117	TMEM86A	5.29519	1.62352	0.01485
ENSG00000118520	ARG1	0	0.550379	0.0149
ENSG00000230461	PROX1-AS1	5.43426	1.50513	0.0149
ENSG00000261889	-	0	0.576916	0.015
ENSG00000264655	PPIAP54	0	1.1688	0.015
ENSG00000075426	FOSL2	9.77102	21.3586	0.0151
ENSG00000253659	-	5.49532	0.674303	0.0151
ENSG00000205436	EXOC3L4	0	0.594439	0.01525
ENSG00000142627	EPHA2	16.1049	35.2174	0.0154
ENSG00000105559	PLEKHA4	24.3927	60.1359	0.01545
ENSG00000120254	MTHFD1L	14.5469	32.0136	0.01545
ENSG00000239713	APOBEC3G	3.562	15.3617	0.01555
ENSG00000182022	CHST15	4.80977	1.58652	0.0156
ENSG00000261832	-	0.684351	0	0.0156
ENSG00000278910	BANCR	0.533976	0	0.0156
ENSG00000111801	BTN3A3	10.0666	22.4468	0.0157
ENSG00000104290	FZD3	8.61183	2.70007	0.01575
ENSG00000136514	RTP4	0.974355	6.2334	0.01585
ENSG00000181381	DDX60L	42.0402	119.019	0.01595
ENSG00000165030	NFIL3	16.497	39.4296	0.0162
ENSG00000171867	PRNP	32.8615	71.3435	0.0163
ENSG00000111057	KRT18	21.6608	53.9143	0.0164
ENSG00000171621	SPSB1	1.79128	6.98432	0.0165
ENSG00000139970	RTN1	33.0407	12.802	0.0166
ENSG00000074660	SCARF1	0.0843707	0.885336	0.0167
ENSG00000275695	UBE2Q2P6	1.21557	0	0.0168
ENSG00000161082	CELF5	4.43985	1.34906	0.01685
ENSG00000164683	HEY1	4.03446	11.8769	0.0169
ENSG00000183054	RGPD6	3.78766	0.511379	0.0169
ENSG00000136068	FLNB	29.4399	68.1049	0.0171
ENSG00000122585	NPY	5.44058	24.4741	0.01715
ENSG00000063180	CA11	18.4067	6.89832	0.0173
ENSG00000165891	E2F7	2.6139	6.3154	0.0173
ENSG00000115252	PDE1A	4.91265	1.20055	0.01745
ENSG00000227115	LINC01630	0.644206	0.090842	0.01745
ENSG00000136943	CTSV	9.97378	2.62739	0.01755
ENSG00000142606	MMEL1	0.767203	0	0.0176
ENSG00000233045	RPL15P5	0.63791	0	0.0177
ENSG00000250726	-	0.63791	0	0.0177
ENSG00000273454	-	0.807571	0	0.0177
ENSG00000123933	MXD4	24.5675	11.116	0.0179
ENSG00000160013	PTGIR	0.168362	3.29876	0.01815
ENSG00000120549	KIAA1217	4.63223	1.73588	0.01825
ENSG00000130208	APOC1	1.09883	0	0.0183
ENSG00000163694	RBM47	1.24393	3.24993	0.0183
ENSG00000157873	TNFRSF14	0.0848641	0.656898	0.01835
ENSG00000100065	CARD10	0.478152	1.9409	0.0184
ENSG00000138642	HERC6	29.1132	60.6579	0.0184
ENSG00000137601	NEK1	30.1524	14.1213	0.01845
ENSG00000076555	ACACB	8.39554	2.39876	0.0189
ENSG00000141664	ZCCHC2	7.39115	15.9229	0.01895
ENSG00000160097	FNDC5	3.76939	0.702316	0.01895
ENSG00000155846	PPARGC1B	0.0896019	0.620426	0.019
ENSG00000159403	C1R	18.2564	52.5569	0.019
ENSG00000174837	ADGRE1	0.0440949	1.45917	0.019
ENSG00000117707	PROX1	14.6353	6.58556	0.01905
ENSG00000171084	FAM86JP	1.79202	6.41899	0.01905
ENSG00000223718	-	0	0.659315	0.01905
ENSG00000232346	-	0	1.39722	0.01905
ENSG00000278035	-	0	1.15017	0.01905
ENSG00000148158	SNX30	6.94091	3.0231	0.0192
ENSG00000173801	JUP	18.4202	8.35099	0.01935
ENSG00000157445	CACNA2D3	0.387463	2.64932	0.01945
ENSG00000091409	ITGA6	10.5576	23.1345	0.0195
ENSG00000111331	OAS3	71.0674	226.752	0.01955
ENSG00000169180	XPO6	23.3482	47.8067	0.0196
ENSG00000186148	-	0	1.17348	0.0196
ENSG00000166889	PATL1	10.6188	35.6849	0.01965
ENSG00000049283	EPN3	0.83011	0.0502269	0.01975
ENSG00000188004	SNHG28	0.566334	0.124374	0.01975
ENSG00000156103	MMP16	10.0278	4.8247	0.0199
ENSG00000123685	BATF3	0.945176	8.25904	0.02005
ENSG00000148175	STOM	13.2407	28.5915	0.0201
ENSG00000103034	NDRG4	56.0922	27.9212	0.0202
ENSG00000154451	GBP5	0.102185	1.30799	0.02025
ENSG00000128567	PODXL	16.0735	36.1464	0.02105
ENSG00000074527	NTN4	2.08235	0.48076	0.02115
ENSG00000164619	BMPER	3.20421	11.0333	0.02145
ENSG00000095370	SH2D3C	3.54576	0.826994	0.0215
ENSG00000269113	TRABD2B	2.34936	6.53425	0.0215
ENSG00000287165	-	0.999794	0	0.02155
ENSG00000104332	SFRP1	433.748	167.068	0.02165
ENSG00000135047	CTSL	41.157	88.3187	0.02165
ENSG00000114786	ABHD14A-ACY1	2.40023	0.329619	0.0217
ENSG00000126709	IFI6	1023.41	2703.41	0.0217
ENSG00000165533	TTC8	55.3886	23.8848	0.0219
ENSG00000167747	C19orf48	9.02027	25.727	0.0219
ENSG00000112893	MAN2A1	20.0961	42.1755	0.02195
ENSG00000149212	SESN3	58.4334	27.1432	0.02195
ENSG00000125347	IRF1	11.8214	75.7475	0.02205
ENSG00000107736	CDH23	0.939812	0.117424	0.0221
ENSG00000086717	PPEF1	2.04714	0.559236	0.0223
ENSG00000151967	SCHIP1	41.2174	16.7107	0.02235
ENSG00000188643	S100A16	43.1467	96.9869	0.0224
ENSG00000150990	DHX37	5.68424	12.7353	0.02245
ENSG00000111859	NEDD9	3.73992	8.33089	0.02265
ENSG00000161638	ITGA5	1.78952	6.26148	0.0227
ENSG00000164120	HPGD	0.515444	0.0773393	0.0233
ENSG00000118689	FOXO3	38.8965	18.2423	0.02345
ENSG00000150556	LYPD6B	1.55918	6.41476	0.02355
ENSG00000140464	PML	21.2076	47.7065	0.02375
ENSG00000052749	RRP12	18.7119	37.9743	0.02395
ENSG00000188322	SBK1	7.56715	3.08312	0.02395
ENSG00000189410	SH2D5	1.05814	5.18737	0.02395
ENSG00000112276	BVES	20.7051	8.68103	0.02405
ENSG00000180628	PCGF5	12.1826	34.1624	0.02415
ENSG00000086062	B4GALT1	11.2311	23.6829	0.0242
ENSG00000279348	-	10.2498	3.56599	0.02455
ENSG00000259255	-	0.673327	0	0.02465
ENSG00000137872	SEMA6D	8.08172	2.93279	0.0247
ENSG00000070950	RAD18	1.97072	5.46913	0.02475
ENSG00000123240	OPTN	32.8498	66.8925	0.02475
ENSG00000214867	SRSF9P1	0.69356	0	0.0249
ENSG00000219361	RPSAP72	1.5519	0	0.0249
ENSG00000225643	-	0.82173	0	0.0249
ENSG00000235225	RPL31P17	1.36665	0	0.0249
ENSG00000249338	HMGB1P47	0.579117	0	0.0249
ENSG00000250753	-	1.56234	0	0.0249
ENSG00000272663	PPP1R21-DT	0.640069	0	0.0249
ENSG00000273077	-	2.38725	0	0.0249
ENSG00000273141	-	0.737788	0	0.0249
ENSG00000277224	H2BC7	0.855069	0	0.0249
ENSG00000278238	CKAP2-DT	0.534135	0	0.0249
ENSG00000289289	-	0.686685	0	0.0249
ENSG00000289421	-	1.13597	0	0.0249
ENSG00000290049	-	0.934169	0	0.0249
ENSG00000290127	-	0.910192	0	0.0249
ENSG00000160712	IL6R	0.214587	0.954024	0.025
ENSG00000245904	BTG1-DT	1.00451	0.0270788	0.02535
ENSG00000172345	STARD5	1.529	6.51059	0.0254
ENSG00000187735	TCEA1	46.2905	97.292	0.0254
ENSG00000072952	IRAG1	1.69999	0.462458	0.02545
ENSG00000106948	AKNA	0.436419	2.17313	0.02565
ENSG00000185275	CD24P4	4.72701	0	0.02565
ENSG00000155363	MOV10	28.062	56.5339	0.02595
ENSG00000176928	GCNT4	0.225582	0.987202	0.026
ENSG00000188001	TPRG1	0.157257	1.32568	0.02605
ENSG00000140470	ADAMTS17	1.15928	0.0574289	0.0261
ENSG00000182199	SHMT2	35.4905	74.0517	0.0261
ENSG00000114115	RBP1	140.81	55.0487	0.0262
ENSG00000125945	ZNF436	18.4456	8.44749	0.02635
ENSG00000133321	PLAAT4	2.25732	9.24306	0.02645
ENSG00000164741	DLC1	4.49953	11.1025	0.02655
ENSG00000059378	PARP12	30.3004	63.5417	0.0266
ENSG00000142347	MYO1F	1.07975	0.224798	0.02665
ENSG00000117395	EBNA1BP2	64.0494	130.661	0.02705
ENSG00000120658	ENOX1	7.37432	2.78286	0.02705
ENSG00000049449	RCN1	67.432	140.963	0.02715
ENSG00000167535	CACNB3	28.9329	13.6908	0.02715
ENSG00000183723	CMTM4	10.0562	4.68885	0.0274
ENSG00000101361	NOP56	50.3432	101.244	0.0276
ENSG00000106714	CNTNAP3	0.566494	0.0414235	0.0276
ENSG00000023909	GCLM	10.896	24.8765	0.02785
ENSG00000143126	CELSR2	6.11516	2.42188	0.02785
ENSG00000104856	RELB	9.25263	22.3631	0.0279
ENSG00000107554	DNMBP	7.20293	14.8739	0.0279
ENSG00000154447	SH3RF1	9.06608	18.5995	0.0279
ENSG00000168675	LDLRAD4	6.9177	3.33435	0.028
ENSG00000261656	BEAN1-AS1	0	0.611999	0.028
ENSG00000125170	DOK4	132.804	53.5794	0.0281
ENSG00000167601	AXL	6.74637	15.1175	0.02815
ENSG00000150275	PCDH15	4.18138	1.43213	0.0283
ENSG00000286190	-	37.5829	16.8419	0.0284
ENSG00000130589	HELZ2	29.2139	62.1897	0.02845
ENSG00000085552	IGSF9	4.30305	1.35615	0.0286
ENSG00000196684	HSH2D	0	0.598022	0.02865
ENSG00000136147	PHF11	2.3564	7.77536	0.0288
ENSG00000151338	MIPOL1	0.443384	1.48494	0.0291
ENSG00000126217	MCF2L	18.3394	8.54113	0.0292
ENSG00000100167	SEPTIN3	2.52655	0.691455	0.02925
ENSG00000130826	DKC1	24.3953	49.4948	0.0293
ENSG00000109472	CPE	16.1975	7.14882	0.0297
ENSG00000148344	PTGES	0.77989	3.27939	0.0298
ENSG00000213529	RPL32P22	0	1.14187	0.0298
ENSG00000256875	-	0	0.519143	0.0298
ENSG00000260011	-	0	1.475	0.0298
ENSG00000272186	VPS11-DT	0	1.90113	0.0298
ENSG00000275493	-	0	1.67047	0.0298
ENSG00000286064	-	0	1.70751	0.0298
ENSG00000155792	DEPTOR	2.159	0.528282	0.02985
ENSG00000164938	TP53INP1	27.7028	9.41681	0.02985
ENSG00000108828	VAT1	134.561	67.1778	0.0299
ENSG00000178662	CSRNP3	11.7887	4.8354	0.02995
ENSG00000113645	WWC1	4.00571	11.3804	0.03
ENSG00000134684	YARS1	35.4113	83.4043	0.0303
ENSG00000152689	RASGRP3	0.945734	6.45556	0.0303
ENSG00000172572	PDE3A	0.748408	0.120771	0.0303
ENSG00000148154	UGCG	4.62642	10.338	0.0305
ENSG00000174749	FAM241A	0.179249	0.721828	0.03055
ENSG00000133026	MYH10	51.3851	23.2561	0.0308
ENSG00000160255	ITGB2	0.69403	0.140114	0.0308
ENSG00000169902	TPST1	93.8438	44.498	0.0308
ENSG00000165140	FBP1	5.38897	0.165929	0.0309
ENSG00000105270	CLIP3	33.0344	15.9371	0.0312
ENSG00000197747	S100A10	161.687	324.206	0.0313
ENSG00000185924	RTN4RL1	1.24802	0.116768	0.03135
ENSG00000069535	MAOB	7.70031	2.8515	0.0314
ENSG00000180304	OAZ2	69.4722	34.0662	0.03155
ENSG00000171855	IFNB1	0.510042	5.4715	0.0317
ENSG00000157570	TSPAN18	38.1763	17.7656	0.03175
ENSG00000171877	FRMD5	8.77495	17.9283	0.03175
ENSG00000277991	-	3.67971	0.0411761	0.03175
ENSG00000178033	CALHM5	0.350037	1.16173	0.032
ENSG00000144354	CDCA7	2.56497	6.68577	0.03215
ENSG00000138685	FGF2	3.51851	8.23695	0.03225
ENSG00000092969	TGFB2	0.0845895	0.894396	0.0324
ENSG00000112139	MDGA1	1.47718	4.13824	0.03245
ENSG00000183098	GPC6	21.8591	10.1919	0.0327
ENSG00000188290	HES4	0.546652	4.99847	0.0327
ENSG00000132109	TRIM21	25.5838	52.2934	0.0328
ENSG00000196305	IARS1	55.4549	112.765	0.033
ENSG00000279809	-	1.01421	0.000161839	0.033
ENSG00000078401	EDN1	0.542678	2.65785	0.0333
ENSG00000170011	MYRIP	10.636	4.8883	0.0334
ENSG00000251442	LINC01094	0.151724	0.614883	0.0335
ENSG00000170271	FAXDC2	23.2746	7.78875	0.03355
ENSG00000099860	GADD45B	3.09514	10.5625	0.03365
ENSG00000054392	HHAT	20.3376	9.59883	0.0339
ENSG00000100906	NFKBIA	28.78	57.7226	0.0339
ENSG00000197444	OGDHL	35.9786	17.2826	0.0339
ENSG00000114767	RRP9	11.7977	26.6798	0.03415
ENSG00000173208	ABCD2	6.15867	2.78567	0.0342
ENSG00000183837	PNMA3	0.0895176	0.642379	0.0342
ENSG00000117632	STMN1	436.173	205.233	0.03425
ENSG00000143595	AQP10	1.88476	0.310946	0.0343
ENSG00000155849	ELMO1	11.6359	3.96497	0.0345
ENSG00000169047	IRS1	1.1226	4.10865	0.0345
ENSG00000163565	IFI16	112.194	229.592	0.0346
ENSG00000121440	PDZRN3	43.5125	20.8633	0.0347
ENSG00000255160	-	0.805749	0	0.0348
ENSG00000116329	OPRD1	0.900549	0.0417955	0.0349
ENSG00000151718	WWC2	4.69774	9.90155	0.0349
ENSG00000129951	PLPPR3	5.85336	1.9244	0.0351
ENSG00000264300	-	5.36635	0	0.03515
ENSG00000154319	FAM167A	28.926	14.2219	0.0352
ENSG00000132256	TRIM5	20.3781	48.153	0.0354
ENSG00000107611	CUBN	1.22413	0.258344	0.03555
ENSG00000109861	CTSC	14.3504	34.5043	0.0356
ENSG00000152315	KCNK13	4.83118	11.7659	0.0356
ENSG00000119514	GALNT12	1.51804	4.70496	0.03585
ENSG00000110104	CCDC86	15.1536	32.4336	0.0359
ENSG00000184613	NELL2	4.31316	1.51405	0.0359
ENSG00000078725	BRINP1	6.21226	2.35177	0.03605
ENSG00000101746	NOL4	0.671187	0.121754	0.03605
ENSG00000197461	PDGFA	3.0253	8.81996	0.03605
ENSG00000170425	ADORA2B	1.69169	5.99644	0.03615
ENSG00000172403	SYNPO2	93.51	44.2576	0.03615
ENSG00000170006	TMEM154	0.0649302	0.741465	0.03635
ENSG00000117595	IRF6	17.9939	5.24988	0.03645
ENSG00000169439	SDC2	107.881	42.6888	0.0366
ENSG00000206384	COL6A6	0.514819	0.0466706	0.03675
ENSG00000170145	SIK2	17.1177	7.12966	0.0368
ENSG00000145220	LYAR	13.1774	29.1961	0.03685
ENSG00000225156	-	5.247	1.87216	0.037
ENSG00000070961	ATP2B1	36.4756	78.4534	0.03705
ENSG00000134198	TSPAN2	3.25425	0.432138	0.03705
ENSG00000183889	-	3.49874	11.0396	0.03705
ENSG00000148677	ANKRD1	0.165293	2.53743	0.03725
ENSG00000070669	ASNS	52.7136	110.487	0.0373
ENSG00000143847	PPFIA4	3.96116	1.1926	0.03735
ENSG00000213599	SLX1A-SULT1A3	0.99823	4.7931	0.0374
ENSG00000104312	RIPK2	10.2046	26.7676	0.03775
ENSG00000108852	MPP2	5.03122	2.01977	0.03775
ENSG00000165757	JCAD	0.899856	2.21391	0.038
ENSG00000135269	TES	12.7165	5.83079	0.03815
ENSG00000143324	XPR1	27.7697	13.5362	0.0383
ENSG00000133401	PDZD2	0.711963	0.148179	0.0384
ENSG00000152804	HHEX	0.794034	2.86276	0.03845
ENSG00000203485	INF2	6.12953	13.501	0.0386
ENSG00000148426	PROSER2	0.0491333	0.862979	0.0388
ENSG00000066279	ASPM	2.8294	1.22775	0.03885
ENSG00000263528	IKBKE	0.753026	2.60037	0.03905
ENSG00000174136	RGMB	14.9291	30.024	0.03915
ENSG00000112343	TRIM38	0.319288	1.63999	0.03935
ENSG00000167771	RCOR2	5.18392	1.80329	0.0394
ENSG00000134709	HOOK1	1.33557	0.310807	0.03945
ENSG00000196358	NTNG2	4.14762	10.7278	0.0397
ENSG00000170396	ZNF804A	9.58611	4.43555	0.03975
ENSG00000170624	SGCD	1.01027	0.301909	0.0399
ENSG00000138162	TACC2	8.38832	3.02959	0.04
ENSG00000163596	ICA1L	5.52413	2.4857	0.04
ENSG00000168546	GFRA2	42.6909	16.6994	0.0401
ENSG00000128342	LIF	1.30485	6.14626	0.0402
ENSG00000250708	LINC02269	5.20764	1.00496	0.04025
ENSG00000169330	MINAR1	5.02583	2.2342	0.04035
ENSG00000145244	CORIN	1.94298	0.260366	0.04045
ENSG00000125531	FNDC11	3.2718	0.696239	0.0405
ENSG00000112096	SOD2	51.0699	157.697	0.0406
ENSG00000171680	PLEKHG5	7.48739	3.30123	0.04105
ENSG00000178568	ERBB4	1.84807	0.504757	0.04165
ENSG00000106560	GIMAP2	1.78691	6.26814	0.04175
ENSG00000165124	SVEP1	2.2744	4.5998	0.04185
ENSG00000243244	STON1	6.36531	2.80406	0.04185
ENSG00000111845	PAK1IP1	19.5536	41.778	0.04195
ENSG00000124191	TOX2	2.7071	0.768121	0.042
ENSG00000139292	LGR5	235.898	97.0144	0.042
ENSG00000163162	RNF149	12.1406	24.6981	0.042
ENSG00000075340	ADD2	0.605798	1.98609	0.0421
ENSG00000138030	KHK	13.5312	5.44273	0.04215
ENSG00000107438	PDLIM1	14.7695	31.3605	0.0422
ENSG00000179041	RRS1	22.5304	45.7676	0.04225
ENSG00000123689	G0S2	0.480656	5.00174	0.04255
ENSG00000253865	-	0.580746	0	0.0426
ENSG00000133454	MYO18B	0.68723	0.129594	0.04275
ENSG00000115266	APC2	8.95493	2.87109	0.0432
ENSG00000237949	LINC00844	1.4725	0.202578	0.04325
ENSG00000171860	C3AR1	0.144682	1.1563	0.04345
ENSG00000196338	NLGN3	11.1179	5.12496	0.0435
ENSG00000115641	FHL2	5.43511	1.63345	0.04355
ENSG00000120526	NUDCD1	19.1596	38.9051	0.04355
ENSG00000233608	TWIST2	2.89231	9.58416	0.04355
ENSG00000164687	FABP5	11.3323	30.0642	0.0437
ENSG00000091127	PUS7	10.7385	21.6278	0.04375
ENSG00000172020	GAP43	0.854584	3.1241	0.04375
ENSG00000239779	WBP1	105.861	46.3868	0.0439
ENSG00000087077	TRIP6	3.43192	9.01718	0.044
ENSG00000203805	PLPP4	10.5732	25.6873	0.0441
ENSG00000135124	P2RX4	3.7597	9.3391	0.04415
ENSG00000187479	C11orf96	3.16371	9.69799	0.04425
ENSG00000135363	LMO2	1.39996	5.1819	0.04445
ENSG00000237595	LINC01275	1.33975	0.0943139	0.0449
ENSG00000229644	NAMPTP1	3.13612	7.96398	0.04505
ENSG00000141497	ZMYND15	0.0987332	1.76398	0.0453
ENSG00000226266	-	2.9927	0.085999	0.0454
ENSG00000262223	-	2.53278	0.411534	0.04545
ENSG00000227373	RABGAP1L-DT	0	0.732667	0.04555
ENSG00000077238	IL4R	7.90462	16.0575	0.0456
ENSG00000183696	UPP1	7.91062	21.9032	0.0456
ENSG00000196639	HRH1	2.09473	5.12727	0.0457
ENSG00000223812	PYDC2-AS1	0.370389	1.10486	0.04575
ENSG00000289562	-	1.76216	0	0.0458
ENSG00000163485	ADORA1	0.822557	0.0740711	0.04585
ENSG00000198478	SH3BGRL2	12.2339	5.87138	0.04615
ENSG00000180354	MTURN	11.6522	5.81897	0.04625
ENSG00000183654	MARCHF11	60.901	24.7324	0.04635
ENSG00000246375	PPM1K-DT	0.0327232	0.70907	0.0465
ENSG00000161653	NAGS	1.73047	0.40145	0.0467
ENSG00000109819	PPARGC1A	3.50681	1.22713	0.0468
ENSG00000154930	ACSS1	0.983939	2.79363	0.0471
ENSG00000151576	QTRT2	6.80552	17.0375	0.0472
ENSG00000162777	DENND2D	0.125244	0.890892	0.04745
ENSG00000261308	FIGNL2	1.13879	0.284919	0.04745
ENSG00000015592	STMN4	1.62272	0.250237	0.0476
ENSG00000285427	SOD2-OT1	0.507421	0	0.0476
ENSG00000163644	PPM1K	14.0405	28.3309	0.0482
ENSG00000090238	YPEL3	31.2807	12.4999	0.04835
ENSG00000226472	-	0.597818	0	0.04835
ENSG00000162496	DHRS3	0.0784555	0.882811	0.0484
ENSG00000260230	FRRS1L	5.67128	2.70627	0.04845
ENSG00000287038	-	10.2292	4.50189	0.0486
ENSG00000150540	HNMT	13.2187	31.2915	0.04885
ENSG00000171962	DRC3	3.15815	0.832962	0.04885
ENSG00000078114	NEBL	0.794148	0.227058	0.049
ENSG00000178343	SHISA3	1.47819	0.330852	0.04925
ENSG00000255690	TRIL	8.55374	4.07006	0.04935
ENSG00000072954	TMEM38A	3.70642	1.10835	0.04965
ENSG00000007402	CACNA2D2	11.5378	2.05527	0.04985
ENSG00000241158	ADAMTS9-AS1	0.1831	0.841469	0.0499

## Sheet: Suppl Table 3. miR-124 KE
Supplementary Table S3. Control vs increased miR-124 KEGG
Pathway ID	Pathway	Level1	Level2	Pvalue	Qvalue
ko05168	Herpes simplex virus 1 infection	Human Diseases	Infectious disease: viral	0.000803248	0.200311
ko04391	Hippo signaling pathway - fly	Environmental Information Processing	Signal transduction	0.00165688	0.200311
ko03460	Fanconi anemia pathway	Genetic Information Processing	Replication and repair	0.00220122	0.200311
ko04392	Hippo signaling pathway - multiple species	Environmental Information Processing	Signal transduction	0.00828662	0.565562
ko04070	Phosphatidylinositol signaling system	Environmental Information Processing	Signal transduction	0.0117328	0.640613
ko00513	Various types of N-glycan biosynthesis	Metabolism	Glycan biosynthesis and metabolism	0.0235364	0.789757
ko03440	Homologous recombination	Genetic Information Processing	Replication and repair	0.0311865	0.789757
ko04122	Sulfur relay system	Genetic Information Processing	Folding, sorting and degradation	0.0320453	0.789757
ko00562	Inositol phosphate metabolism	Metabolism	Carbohydrate metabolism	0.0323993	0.789757
ko00592	alpha-Linolenic acid metabolism	Metabolism	Lipid metabolism	0.0348371	0.789757
ko03410	Base excision repair	Genetic Information Processing	Replication and repair	0.0361428	0.789757
ko00350	Tyrosine metabolism	Metabolism	Amino acid metabolism	0.036448	0.789757
ko00591	Linoleic acid metabolism	Metabolism	Lipid metabolism	0.0394596	0.789757
ko00510	N-Glycan biosynthesis	Metabolism	Glycan biosynthesis and metabolism	0.0405003	0.789757
ko03060	Protein export	Genetic Information Processing	Folding, sorting and degradation	0.0509304	0.79051
ko04520	Adherens junction	Cellular Processes	Cellular community - eukaryotes	0.0527893	0.79051
ko00565	Ether lipid metabolism	Metabolism	Lipid metabolism	0.0561574	0.79051
ko04140	Autophagy - animal	Cellular Processes	Transport and catabolism	0.0592366	0.79051
ko00531	Glycosaminoglycan degradation	Metabolism	Glycan biosynthesis and metabolism	0.0593755	0.79051
ko00534	Glycosaminoglycan biosynthesis - heparan sulfate / heparin	Metabolism	Glycan biosynthesis and metabolism	0.0628429	0.79051
ko03018	RNA degradation	Genetic Information Processing	Folding, sorting and degradation	0.0699656	0.79051
ko03030	DNA replication	Genetic Information Processing	Replication and repair	0.0707201	0.79051
ko00480	Glutathione metabolism	Metabolism	Metabolism of other amino acids	0.0780323	0.79051
ko04152	AMPK signaling pathway	Environmental Information Processing	Signal transduction	0.0836806	0.79051
ko04979	Cholesterol metabolism	Organismal Systems	Digestive system	0.084243	0.79051
ko04914	Progesterone-mediated oocyte maturation	Organismal Systems	Endocrine system	0.0847745	0.79051
ko04390	Hippo signaling pathway	Environmental Information Processing	Signal transduction	0.0854984	0.79051
ko05219	Bladder cancer	Human Diseases	Cancer: specific types	0.0861438	0.79051
ko05202	Transcriptional misregulation in cancer	Human Diseases	Cancer: overview	0.0916466	0.79051
ko04530	Tight junction	Cellular Processes	Cellular community - eukaryotes	0.0917647	0.79051
ko00564	Glycerophospholipid metabolism	Metabolism	Lipid metabolism	0.0936044	0.79051
ko00561	Glycerolipid metabolism	Metabolism	Lipid metabolism	0.0944181	0.79051
ko04623	Cytosolic DNA-sensing pathway	Organismal Systems	Immune system	0.0955561	0.79051
ko00270	Cysteine and methionine metabolism	Metabolism	Amino acid metabolism	0.104969	0.792415
ko04613	Neutrophil extracellular trap formation	Organismal Systems	Immune system	0.108383	0.792415
ko05231	Choline metabolism in cancer	Human Diseases	Cancer: overview	0.111666	0.792415
ko05017	Spinocerebellar ataxia	Human Diseases	Neurodegenerative disease	0.115102	0.792415
ko04110	Cell cycle	Cellular Processes	Cell growth and death	0.116356	0.792415
ko04114	Oocyte meiosis	Cellular Processes	Cell growth and death	0.122366	0.792415
ko05221	Acute myeloid leukemia	Human Diseases	Cancer: specific types	0.122749	0.792415
ko00563	Glycosylphosphatidylinositol (GPI)-anchor biosynthesis	Metabolism	Glycan biosynthesis and metabolism	0.123899	0.792415
ko05134	Legionellosis	Human Diseases	Infectious disease: bacterial	0.127962	0.792415
ko03040	Spliceosome	Genetic Information Processing	Transcription	0.129278	0.792415
ko04630	JAK-STAT signaling pathway	Environmental Information Processing	Signal transduction	0.12992	0.792415
ko00640	Propanoate metabolism	Metabolism	Carbohydrate metabolism	0.130618	0.792415
ko04072	Phospholipase D signaling pathway	Environmental Information Processing	Signal transduction	0.155385	0.883487
ko05212	Pancreatic cancer	Human Diseases	Cancer: specific types	0.155785	0.883487
ko00790	Folate biosynthesis	Metabolism	Metabolism of cofactors and vitamins	0.160843	0.883487
ko04218	Cellular senescence	Cellular Processes	Cell growth and death	0.162391	0.883487
ko02010	ABC transporters	Environmental Information Processing	Membrane transport	0.165159	0.883487
ko04064	NF-kappa B signaling pathway	Environmental Information Processing	Signal transduction	0.168832	0.883487
ko00250	Alanine, aspartate and glutamate metabolism	Metabolism	Amino acid metabolism	0.169659	0.883487
ko00860	Porphyrin metabolism	Metabolism	Metabolism of cofactors and vitamins	0.174852	0.883487
ko04750	Inflammatory mediator regulation of TRP channels	Organismal Systems	Sensory system	0.177124	0.883487
ko00604	Glycosphingolipid biosynthesis - ganglio series	Metabolism	Glycan biosynthesis and metabolism	0.177992	0.883487
ko04666	Fc gamma R-mediated phagocytosis	Organismal Systems	Immune system	0.189264	0.909636
ko05144	Malaria	Human Diseases	Infectious disease: parasitic	0.189924	0.909636
ko00061	Fatty acid biosynthesis	Metabolism	Lipid metabolism	0.210808	0.975304
ko04137	Mitophagy - animal	Cellular Processes	Transport and catabolism	0.215287	0.975304
ko01040	Biosynthesis of unsaturated fatty acids	Metabolism	Lipid metabolism	0.216339	0.975304
ko04115	p53 signaling pathway	Cellular Processes	Cell growth and death	0.217925	0.975304
ko05146	Amoebiasis	Human Diseases	Infectious disease: parasitic	0.222321	0.978928
ko00053	Ascorbate and aldarate metabolism	Metabolism	Carbohydrate metabolism	0.239692	0.991011
ko04211	Longevity regulating pathway	Organismal Systems	Aging	0.248301	0.991011
ko04360	Axon guidance	Organismal Systems	Development and regeneration	0.251892	0.991011
ko01250	Biosynthesis of nucleotide sugars	Metabolism	Global and overview maps	0.256185	0.991011
ko04620	Toll-like receptor signaling pathway	Organismal Systems	Immune system	0.261886	0.991011
ko04657	IL-17 signaling pathway	Organismal Systems	Immune system	0.26818	0.991011
ko04310	Wnt signaling pathway	Environmental Information Processing	Signal transduction	0.274936	0.991011
ko04130	SNARE interactions in vesicular transport	Genetic Information Processing	Folding, sorting and degradation	0.275459	0.991011
ko04370	VEGF signaling pathway	Environmental Information Processing	Signal transduction	0.28087	0.991011
ko03010	Ribosome	Genetic Information Processing	Translation	0.285643	0.991011
ko04621	NOD-like receptor signaling pathway	Organismal Systems	Immune system	0.286564	0.991011
ko05321	Inflammatory bowel disease	Human Diseases	Immune disease	0.290137	0.991011
ko00590	Arachidonic acid metabolism	Metabolism	Lipid metabolism	0.290452	0.991011
ko00040	Pentose and glucuronate interconversions	Metabolism	Carbohydrate metabolism	0.296674	0.991011
ko00601	Glycosphingolipid biosynthesis - lacto and neolacto series	Metabolism	Glycan biosynthesis and metabolism	0.296674	0.991011
ko04962	Vasopressin-regulated water reabsorption	Organismal Systems	Excretory system	0.297845	0.991011
ko05216	Thyroid cancer	Human Diseases	Cancer: specific types	0.308542	0.991011
ko04668	TNF signaling pathway	Environmental Information Processing	Signal transduction	0.309992	0.991011
ko00052	Galactose metabolism	Metabolism	Carbohydrate metabolism	0.310028	0.991011
ko04216	Ferroptosis	Cellular Processes	Cell growth and death	0.319253	0.991011
ko04150	mTOR signaling pathway	Environmental Information Processing	Signal transduction	0.320909	0.991011
ko00620	Pyruvate metabolism	Metabolism	Carbohydrate metabolism	0.325022	0.991011
ko03020	RNA polymerase	Genetic Information Processing	Transcription	0.326646	0.991011
ko04320	Dorso-ventral axis formation	Organismal Systems	Development and regeneration	0.326646	0.991011
ko04714	Thermogenesis	Organismal Systems	Environmental adaptation	0.330623	0.991011
ko04060	Cytokine-cytokine receptor interaction	Environmental Information Processing	Signaling molecules and interaction	0.334473	0.991011
ko00062	Fatty acid elongation	Metabolism	Lipid metabolism	0.337666	0.991011
ko05322	Systemic lupus erythematosus	Human Diseases	Immune disease	0.351539	0.991011
ko05135	Yersinia infection	Human Diseases	Infectious disease: bacterial	0.354084	0.991011
ko04664	Fc epsilon RI signaling pathway	Organismal Systems	Immune system	0.359299	0.991011
ko05165	Human papillomavirus infection	Human Diseases	Infectious disease: viral	0.373286	0.991011
ko03250	Viral life cycle - HIV-1	Genetic Information Processing	Information processing in viruses	0.380149	0.991011
ko00230	Purine metabolism	Metabolism	Nucleotide metabolism	0.387341	0.991011
ko05171	Coronavirus disease - COVID-19	Human Diseases	Infectious disease: viral	0.388532	0.991011
ko04210	Apoptosis	Cellular Processes	Cell growth and death	0.388671	0.991011
ko00380	Tryptophan metabolism	Metabolism	Amino acid metabolism	0.389691	0.991011
ko04512	ECM-receptor interaction	Environmental Information Processing	Signaling molecules and interaction	0.393772	0.991011
ko04931	Insulin resistance	Human Diseases	Endocrine and metabolic disease	0.397007	0.991011
ko01523	Antifolate resistance	Human Diseases	Drug resistance: antineoplastic	0.399251	0.991011
ko04960	Aldosterone-regulated sodium reabsorption	Organismal Systems	Excretory system	0.407691	0.991011
ko04330	Notch signaling pathway	Environmental Information Processing	Signal transduction	0.408479	0.991011
ko00310	Lysine degradation	Metabolism	Amino acid metabolism	0.408704	0.991011
ko04350	TGF-beta signaling pathway	Environmental Information Processing	Signal transduction	0.413312	0.991011
ko00630	Glyoxylate and dicarboxylate metabolism	Metabolism	Carbohydrate metabolism	0.418159	0.991011
ko05164	Influenza A	Human Diseases	Infectious disease: viral	0.422033	0.991011
ko03015	mRNA surveillance pathway	Genetic Information Processing	Translation	0.423633	0.991011
ko05016	Huntington disease	Human Diseases	Neurodegenerative disease	0.426111	0.991011
ko00520	Amino sugar and nucleotide sugar metabolism	Metabolism	Carbohydrate metabolism	0.428533	0.991011
ko05224	Breast cancer	Human Diseases	Cancer: specific types	0.428616	0.991011
ko05222	Small cell lung cancer	Human Diseases	Cancer: specific types	0.437814	0.991011
ko05235	PD-L1 expression and PD-1 checkpoint pathway in cancer	Human Diseases	Cancer: overview	0.444288	0.991011
ko03420	Nucleotide excision repair	Genetic Information Processing	Replication and repair	0.44598	0.991011
ko05160	Hepatitis C	Human Diseases	Infectious disease: viral	0.452058	0.991011
ko05230	Central carbon metabolism in cancer	Human Diseases	Cancer: overview	0.456301	0.991011
ko05034	Alcoholism	Human Diseases	Substance dependence	0.464718	0.991011
ko04742	Taste transduction	Organismal Systems	Sensory system	0.466322	0.991011
ko05207	Chemical carcinogenesis - receptor activation	Human Diseases	Cancer: overview	0.467469	0.991011
ko00983	Drug metabolism - other enzymes	Metabolism	Xenobiotics biodegradation and metabolism	0.477907	0.991011
ko05162	Measles	Human Diseases	Infectious disease: viral	0.484135	0.991011
ko03320	PPAR signaling pathway	Organismal Systems	Endocrine system	0.496952	0.991011
ko01232	Nucleotide metabolism	Metabolism	Global and overview maps	0.499363	0.991011
ko04932	Non-alcoholic fatty liver disease	Human Diseases	Endocrine and metabolic disease	0.505554	0.991011
ko04913	Ovarian steroidogenesis	Organismal Systems	Endocrine system	0.50869	0.991011
ko03008	Ribosome biogenesis in eukaryotes	Genetic Information Processing	Translation	0.515926	0.991011
ko00330	Arginine and proline metabolism	Metabolism	Amino acid metabolism	0.519001	0.991011
ko04745	Phototransduction - fly	Organismal Systems	Sensory system	0.530085	0.991011
ko05203	Viral carcinogenesis	Human Diseases	Cancer: overview	0.533744	0.991011
ko04624	Toll and Imd signaling pathway	Organismal Systems	Immune system	0.540459	0.991011
ko04936	Alcoholic liver disease	Human Diseases	Endocrine and metabolic disease	0.54363	0.991011
ko04973	Carbohydrate digestion and absorption	Organismal Systems	Digestive system	0.553499	0.991011
ko01212	Fatty acid metabolism	Metabolism	Global and overview maps	0.555417	0.991011
ko00514	Other types of O-glycan biosynthesis	Metabolism	Glycan biosynthesis and metabolism	0.557906	0.991011
ko04061	Viral protein interaction with cytokine and cytokine receptor	Environmental Information Processing	Signaling molecules and interaction	0.558784	0.991011
ko04151	PI3K-Akt signaling pathway	Environmental Information Processing	Signal transduction	0.560909	0.991011
ko05030	Cocaine addiction	Human Diseases	Substance dependence	0.564894	0.991011
ko05010	Alzheimer disease	Human Diseases	Neurodegenerative disease	0.568842	0.991011
ko04640	Hematopoietic cell lineage	Organismal Systems	Immune system	0.571455	0.991011
ko04924	Renin secretion	Organismal Systems	Endocrine system	0.572152	0.991011
ko04670	Leukocyte transendothelial migration	Organismal Systems	Immune system	0.572515	0.991011
ko05220	Chronic myeloid leukemia	Human Diseases	Cancer: specific types	0.575915	0.991011
ko00071	Fatty acid degradation	Metabolism	Lipid metabolism	0.576079	0.991011
ko04020	Calcium signaling pathway	Environmental Information Processing	Signal transduction	0.577467	0.991011
ko04622	RIG-I-like receptor signaling pathway	Organismal Systems	Immune system	0.591178	0.991011
ko00240	Pyrimidine metabolism	Metabolism	Nucleotide metabolism	0.597816	0.991011
ko04146	Peroxisome	Cellular Processes	Transport and catabolism	0.59784	0.991011
ko04660	T cell receptor signaling pathway	Organismal Systems	Immune system	0.600617	0.991011
ko04919	Thyroid hormone signaling pathway	Organismal Systems	Endocrine system	0.60833	0.991011
ko04974	Protein digestion and absorption	Organismal Systems	Digestive system	0.619956	0.991011
ko04929	GnRH secretion	Organismal Systems	Endocrine system	0.625038	0.991011
ko05014	Amyotrophic lateral sclerosis	Human Diseases	Neurodegenerative disease	0.630624	0.991011
ko04923	Regulation of lipolysis in adipocytes	Organismal Systems	Endocrine system	0.638758	0.991011
ko04722	Neurotrophin signaling pathway	Organismal Systems	Nervous system	0.64346	0.991011
ko04658	Th1 and Th2 cell differentiation	Organismal Systems	Immune system	0.652627	0.991011
ko05213	Endometrial cancer	Human Diseases	Cancer: specific types	0.653954	0.991011
ko04910	Insulin signaling pathway	Organismal Systems	Endocrine system	0.654314	0.991011
ko05206	MicroRNAs in cancer	Human Diseases	Cancer: overview	0.661153	0.991011
ko04270	Vascular smooth muscle contraction	Organismal Systems	Circulatory system	0.672007	0.991011
ko04015	Rap1 signaling pathway	Environmental Information Processing	Signal transduction	0.672854	0.991011
ko04071	Sphingolipid signaling pathway	Environmental Information Processing	Signal transduction	0.675617	0.991011
ko05032	Morphine addiction	Human Diseases	Substance dependence	0.678418	0.991011
ko05131	Shigellosis	Human Diseases	Infectious disease: bacterial	0.685909	0.991011
ko04920	Adipocytokine signaling pathway	Organismal Systems	Endocrine system	0.688504	0.991011
ko04217	Necroptosis	Cellular Processes	Cell growth and death	0.694072	0.991011
ko05210	Colorectal cancer	Human Diseases	Cancer: specific types	0.69575	0.991011
ko05225	Hepatocellular carcinoma	Human Diseases	Cancer: specific types	0.697245	0.991011
ko04012	ErbB signaling pathway	Environmental Information Processing	Signal transduction	0.697653	0.991011
ko04213	Longevity regulating pathway - multiple species	Organismal Systems	Aging	0.703077	0.991011
ko01240	Biosynthesis of cofactors	Metabolism	Global and overview maps	0.709844	0.991011
ko04013	koK signaling pathway - fly	Environmental Information Processing	Signal transduction	0.717854	0.991011
ko04550	Signaling pathways regulating pluripotency of stem cells	Cellular Processes	Cellular community - eukaryotes	0.720272	0.991011
ko05170	Human immunodeficiency virus 1 infection	Human Diseases	Infectious disease: viral	0.722722	0.991011
ko05140	Leishmaniasis	Human Diseases	Infectious disease: parasitic	0.724289	0.991011
ko03013	Nucleocytoplasmic transport	Genetic Information Processing	Translation	0.726942	0.991011
ko04014	Ras signaling pathway	Environmental Information Processing	Signal transduction	0.726958	0.991011
ko04917	Prolactin signaling pathway	Organismal Systems	Endocrine system	0.72898	0.991011
ko04380	Osteoclast differentiation	Organismal Systems	Development and regeneration	0.732152	0.991011
ko04976	Bile secretion	Organismal Systems	Digestive system	0.732694	0.991011
ko04120	Ubiquitin mediated proteolysis	Genetic Information Processing	Folding, sorting and degradation	0.734158	0.991011
ko04659	Th17 cell differentiation	Organismal Systems	Immune system	0.735665	0.991011
ko05200	Pathways in cancer	Human Diseases	Cancer: overview	0.745679	0.991011
ko05142	Chagas disease	Human Diseases	Infectious disease: parasitic	0.752031	0.991011
ko05415	Diabetic cardiomyopathy	Human Diseases	Cardiovascular disease	0.752101	0.991011
ko05310	Asthma	Human Diseases	Immune disease	0.755972	0.991011
ko04214	Apoptosis - fly	Cellular Processes	Cell growth and death	0.765629	0.991011
ko04142	Lysosome	Cellular Processes	Transport and catabolism	0.769726	0.991011
ko05226	Gastric cancer	Human Diseases	Cancer: specific types	0.774939	0.991011
ko04930	Type II diabetes mellitus	Human Diseases	Endocrine and metabolic disease	0.776475	0.991011
ko04730	Long-term depression	Organismal Systems	Nervous system	0.77698	0.991011
ko05133	Pertussis	Human Diseases	Infectious disease: bacterial	0.777821	0.991011
ko00010	Glycolysis / Gluconeogenesis	Metabolism	Carbohydrate metabolism	0.781979	0.991011
ko04662	B cell receptor signaling pathway	Organismal Systems	Immune system	0.795097	0.991011
ko04810	Regulation of actin cytoskeleton	Cellular Processes	Cell motility	0.795864	0.991011
ko00190	Oxidative phosphorylation	Metabolism	Energy metabolism	0.796856	0.991011
ko05218	Melanoma	Human Diseases	Cancer: specific types	0.797323	0.991011
ko05100	Bacterial invasion of epithelial cells	Human Diseases	Infectious disease: bacterial	0.800183	0.991011
ko04066	HIF-1 signaling pathway	Environmental Information Processing	Signal transduction	0.802745	0.991011
ko05161	Hepatitis B	Human Diseases	Infectious disease: viral	0.807274	0.991011
ko04080	Neuroactive ligand-receptor interaction	Environmental Information Processing	Signaling molecules and interaction	0.810987	0.991011
ko04361	Axon regeneration	Organismal Systems	Development and regeneration	0.81378	0.991011
ko04927	Cortisol synthesis and secretion	Organismal Systems	Endocrine system	0.822303	0.991011
ko05211	Renal cell carcinoma	Human Diseases	Cancer: specific types	0.823538	0.991011
ko04918	Thyroid hormone synthesis	Organismal Systems	Endocrine system	0.824357	0.991011
ko01100	Metabolic pathways	Metabolism	Global and overview maps	0.830598	0.991011
ko05022	Pathways of neurodegeneration - multiple diseases	Human Diseases	Neurodegenerative disease	0.830663	0.991011
ko05120	Epithelial cell signaling in Helicobacter pylori infection	Human Diseases	Infectious disease: bacterial	0.831578	0.991011
ko05166	Human T-cell leukemia virus 1 infection	Human Diseases	Infectious disease: viral	0.833907	0.991011
ko04062	Chemokine signaling pathway	Organismal Systems	Immune system	0.834771	0.991011
ko04672	Intestinal immune network for IgA production	Organismal Systems	Immune system	0.835087	0.991011
ko04922	Glucagon signaling pathway	Organismal Systems	Endocrine system	0.837007	0.991011
ko04145	Phagosome	Cellular Processes	Transport and catabolism	0.839384	0.991011
ko04720	Long-term potentiation	Organismal Systems	Nervous system	0.84595	0.991011
ko04721	Synaptic vesicle cycle	Organismal Systems	Nervous system	0.847036	0.991011
ko05205	Proteoglycans in cancer	Human Diseases	Cancer: overview	0.848588	0.991011
ko01230	Biosynthesis of amino acids	Metabolism	Global and overview maps	0.853754	0.991011
ko04260	Cardiac muscle contraction	Organismal Systems	Circulatory system	0.854101	0.991011
ko05132	Salmonella infection	Human Diseases	Infectious disease: bacterial	0.856446	0.991011
ko04510	Focal adhesion	Cellular Processes	Cellular community - eukaryotes	0.860379	0.991011
ko05214	Glioma	Human Diseases	Cancer: specific types	0.861527	0.991011
ko04912	GnRH signaling pathway	Organismal Systems	Endocrine system	0.861723	0.991011
ko04972	Pancreatic secretion	Organismal Systems	Digestive system	0.864465	0.991011
ko05223	Non-small cell lung cancer	Human Diseases	Cancer: specific types	0.86671	0.991011
ko04727	GABAergic synapse	Organismal Systems	Nervous system	0.867345	0.991011
ko05208	Chemical carcinogenesis - reactive oxygen species	Human Diseases	Cancer: overview	0.867487	0.991011
ko05215	Prostate cancer	Human Diseases	Cancer: specific types	0.867843	0.991011
ko04010	koK signaling pathway	Environmental Information Processing	Signal transduction	0.873205	0.991011
ko01524	Platinum drug resistance	Human Diseases	Drug resistance: antineoplastic	0.876547	0.991011
ko05417	Lipid and atherosclerosis	Human Diseases	Cardiovascular disease	0.880634	0.991011
ko04540	Gap junction	Cellular Processes	Cellular community - eukaryotes	0.883481	0.991011
ko05320	Autoimmune thyroid disease	Human Diseases	Immune disease	0.884798	0.991011
ko05418	Fluid shear stress and atherosclerosis	Human Diseases	Cardiovascular disease	0.888629	0.991011
ko04933	AGE-RAGE signaling pathway in diabetic complications	Human Diseases	Endocrine and metabolic disease	0.890236	0.991011
ko05145	Toxoplasmosis	Human Diseases	Infectious disease: parasitic	0.890727	0.991011
ko04625	C-type lectin receptor signaling pathway	Organismal Systems	Immune system	0.908789	0.991011
ko04911	Insulin secretion	Organismal Systems	Endocrine system	0.908896	0.991011
ko05167	Kaposi sarcoma-associated herpesvirus infection	Human Diseases	Infectious disease: viral	0.909863	0.991011
ko04921	Oxytocin signaling pathway	Organismal Systems	Endocrine system	0.911965	0.991011
ko04726	Serotonergic synapse	Organismal Systems	Nervous system	0.920262	0.991011
ko05163	Human cytomegalovirus infection	Human Diseases	Infectious disease: viral	0.920657	0.991011
ko01521	EGFR tyrosine kinase inhibitor resistance	Human Diseases	Drug resistance: antineoplastic	0.922792	0.991011
ko05169	Epstein-Barr virus infection	Human Diseases	Infectious disease: viral	0.927836	0.991011
ko04024	cAMP signaling pathway	Environmental Information Processing	Signal transduction	0.92823	0.991011
ko04611	Platelet activation	Organismal Systems	Immune system	0.928958	0.991011
ko05020	Prion disease	Human Diseases	Neurodegenerative disease	0.929105	0.991011
ko04928	Parathyroid hormone synthesis, secretion and action	Organismal Systems	Endocrine system	0.931325	0.991011
ko04926	Relaxin signaling pathway	Organismal Systems	Endocrine system	0.933354	0.991011
ko04915	Estrogen signaling pathway	Organismal Systems	Endocrine system	0.934956	0.991011
ko04144	Endocytosis	Cellular Processes	Transport and catabolism	0.939348	0.991011
ko04940	Type I diabetes mellitus	Human Diseases	Endocrine and metabolic disease	0.94579	0.991011
ko04724	Glutamatergic synapse	Organismal Systems	Nervous system	0.950017	0.991011
ko05323	Rheumatoid arthritis	Human Diseases	Immune disease	0.950271	0.991011
ko04725	Cholinergic synapse	Organismal Systems	Nervous system	0.95152	0.991011
ko04935	Growth hormone synthesis, secretion and action	Organismal Systems	Endocrine system	0.953318	0.991011
ko04650	Natural killer cell mediated cytotoxicity	Organismal Systems	Immune system	0.954629	0.991011
ko04740	Olfactory transduction	Organismal Systems	Sensory system	0.954984	0.991011
ko05330	Allograft rejection	Human Diseases	Immune disease	0.956113	0.991011
ko05152	Tuberculosis	Human Diseases	Infectious disease: bacterial	0.956568	0.991011
ko05416	Viral myocarditis	Human Diseases	Cardiovascular disease	0.956594	0.991011
ko04723	Retrograde endocannabinoid signaling	Organismal Systems	Nervous system	0.957767	0.991011
ko01522	Endocrine resistance	Human Diseases	Drug resistance: antineoplastic	0.959981	0.991011
ko04261	Adrenergic signaling in cardiomyocytes	Organismal Systems	Circulatory system	0.961992	0.991011
ko05012	Parkinson disease	Human Diseases	Neurodegenerative disease	0.973153	0.991011
ko04068	FoxO signaling pathway	Environmental Information Processing	Signal transduction	0.977165	0.991011
ko05130	Pathogenic Escherichia coli infection	Human Diseases	Infectious disease: bacterial	0.980105	0.991011
ko04612	Antigen processing and presentation	Organismal Systems	Immune system	0.980668	0.991011
ko04514	Cell adhesion molecules	Environmental Information Processing	Signaling molecules and interaction	0.982585	0.991011
ko04141	Protein processing in endoplasmic reticulum	Genetic Information Processing	Folding, sorting and degradation	0.983038	0.991011
ko04934	Cushing syndrome	Human Diseases	Endocrine and metabolic disease	0.986873	0.991011
ko05332	Graft-versus-host disease	Human Diseases	Immune disease	0.989603	0.991011
ko05150	Staphylococcus aureus infection	Human Diseases	Infectious disease: bacterial	0.990095	0.991011
ko04728	Dopaminergic synapse	Organismal Systems	Nervous system	0.990487	0.991011
ko04022	cGMP-PKG signaling pathway	Environmental Information Processing	Signal transduction	0.991011	0.991011

## Sheet: Suppl Table 4. VAMP3 KEGG
Supplementary Table S4. Control vs VAMP3 KEGG
Pathway ID	Pathway	Level1	Level2	Pvalue	Qvalue
ko05171	Coronavirus disease - COVID-19	Human Diseases	Infectious disease: viral	1.94058e-06	0.000549251
ko04668	TNF signaling pathway	Environmental Information Processing	Signal transduction	5.45383e-06	0.000549251
ko04621	NOD-like receptor signaling pathway	Organismal Systems	Immune system	5.86819e-06	0.000549251
ko05164	Influenza A	Human Diseases	Infectious disease: viral	7.3725e-06	0.000549251
ko05160	Hepatitis C	Human Diseases	Infectious disease: viral	9.40123e-06	0.000560313
ko04062	Chemokine signaling pathway	Organismal Systems	Immune system	3.8588e-05	0.00179554
ko05162	Measles	Human Diseases	Infectious disease: viral	4.2177e-05	0.00179554
ko04061	Viral protein interaction with cytokine and cytokine receptor	Environmental Information Processing	Signaling molecules and interaction	5.56702e-05	0.00207371
ko05034	Alcoholism	Human Diseases	Substance dependence	6.4144e-05	0.00212388
ko04015	Rap1 signaling pathway	Environmental Information Processing	Signal transduction	9.67595e-05	0.00255721
ko04060	Cytokine-cytokine receptor interaction	Environmental Information Processing	Signaling molecules and interaction	9.80246e-05	0.00255721
ko04361	Axon regeneration	Organismal Systems	Development and regeneration	0.000111419	0.00255721
ko04918	Thyroid hormone synthesis	Organismal Systems	Endocrine system	0.000115988	0.00255721
ko05163	Human cytomegalovirus infection	Human Diseases	Infectious disease: viral	0.000120137	0.00255721
ko04750	Inflammatory mediator regulation of TRP channels	Organismal Systems	Sensory system	0.000191015	0.00351909
ko04726	Serotonergic synapse	Organismal Systems	Nervous system	0.000192266	0.00351909
ko04923	Regulation of lipolysis in adipocytes	Organismal Systems	Endocrine system	0.000200754	0.00351909
ko05142	Chagas disease	Human Diseases	Infectious disease: parasitic	0.000233658	0.00386834
ko04657	IL-17 signaling pathway	Organismal Systems	Immune system	0.000307184	0.00481794
ko00290	Valine, leucine and isoleucine biosynthesis	Metabolism	Amino acid metabolism	0.00036395	0.00542285
ko05169	Epstein-Barr virus infection	Human Diseases	Infectious disease: viral	0.000414741	0.00587136
ko04713	Circadian entrainment	Organismal Systems	Environmental adaptation	0.000433456	0.00587136
ko04540	Gap junction	Cellular Processes	Cellular community - eukaryotes	0.00054103	0.00700987
ko04724	Glutamatergic synapse	Organismal Systems	Nervous system	0.000758979	0.00942399
ko05165	Human papillomavirus infection	Human Diseases	Infectious disease: viral	0.000820934	0.00978553
ko05144	Malaria	Human Diseases	Infectious disease: parasitic	0.00105199	0.0120575
ko04915	Estrogen signaling pathway	Organismal Systems	Endocrine system	0.00120566	0.013307
ko05207	Chemical carcinogenesis - receptor activation	Human Diseases	Cancer: overview	0.00131218	0.0139653
ko04730	Long-term depression	Organismal Systems	Nervous system	0.00179834	0.0184795
ko05200	Pathways in cancer	Human Diseases	Cancer: overview	0.00227191	0.0225676
ko05168	Herpes simplex virus 1 infection	Human Diseases	Infectious disease: viral	0.0025032	0.0239892
ko04924	Renin secretion	Organismal Systems	Endocrine system	0.00257602	0.0239892
ko05146	Amoebiasis	Human Diseases	Infectious disease: parasitic	0.00297725	0.0263183
ko05032	Morphine addiction	Human Diseases	Substance dependence	0.00300276	0.0263183
ko04933	AGE-RAGE signaling pathway in diabetic complications	Human Diseases	Endocrine and metabolic disease	0.00468879	0.0399217
ko00760	Nicotinate and nicotinamide metabolism	Metabolism	Metabolism of cofactors and vitamins	0.00564341	0.0465763
ko04151	PI3K-Akt signaling pathway	Environmental Information Processing	Signal transduction	0.00599282	0.0465763
ko04620	Toll-like receptor signaling pathway	Organismal Systems	Immune system	0.00600603	0.0465763
ko04072	Phospholipase D signaling pathway	Environmental Information Processing	Signal transduction	0.00615281	0.0465763
ko04926	Relaxin signaling pathway	Organismal Systems	Endocrine system	0.00638094	0.0465763
ko05031	Amphetamine addiction	Human Diseases	Substance dependence	0.00640815	0.0465763
ko04961	Endocrine and other factor-regulated calcium reabsorption	Organismal Systems	Excretory system	0.00699609	0.0496389
ko04916	Melanogenesis	Organismal Systems	Endocrine system	0.00771885	0.0534934
ko05170	Human immunodeficiency virus 1 infection	Human Diseases	Infectious disease: viral	0.00792959	0.0537049
ko04972	Pancreatic secretion	Organismal Systems	Digestive system	0.00820598	0.0541371
ko04911	Insulin secretion	Organismal Systems	Endocrine system	0.00835674	0.0541371
ko04913	Ovarian steroidogenesis	Organismal Systems	Endocrine system	0.00871575	0.0552616
ko05143	African trypanosomiasis	Human Diseases	Infectious disease: parasitic	0.00953865	0.0589597
ko04371	Apelin signaling pathway	Environmental Information Processing	Signal transduction	0.00969471	0.0589597
ko04512	ECM-receptor interaction	Environmental Information Processing	Signaling molecules and interaction	0.0117463	0.0700078
ko04935	Growth hormone synthesis, secretion and action	Organismal Systems	Endocrine system	0.0128128	0.0742163
ko04725	Cholinergic synapse	Organismal Systems	Nervous system	0.0129505	0.0742163
ko00770	Pantothenate and CoA biosynthesis	Metabolism	Metabolism of cofactors and vitamins	0.0134795	0.0757902
ko04020	Calcium signaling pathway	Environmental Information Processing	Signal transduction	0.0143318	0.0790905
ko04928	Parathyroid hormone synthesis, secretion and action	Organismal Systems	Endocrine system	0.0152085	0.082289
ko05222	Small cell lung cancer	Human Diseases	Cancer: specific types	0.015509	0.082289
ko04971	Gastric acid secretion	Organismal Systems	Digestive system	0.0157398	0.082289
ko04810	Regulation of actin cytoskeleton	Cellular Processes	Cell motility	0.020206	0.103817
ko04270	Vascular smooth muscle contraction	Organismal Systems	Circulatory system	0.0227731	0.113356
ko04080	Neuroactive ligand-receptor interaction	Environmental Information Processing	Signaling molecules and interaction	0.0228233	0.113356
ko05132	Salmonella infection	Human Diseases	Infectious disease: bacterial	0.0236917	0.11489
ko04921	Oxytocin signaling pathway	Organismal Systems	Endocrine system	0.0239034	0.11489
ko04630	JAK-STAT signaling pathway	Environmental Information Processing	Signal transduction	0.0264822	0.125265
ko05134	Legionellosis	Human Diseases	Infectious disease: bacterial	0.0278589	0.129718
ko00750	Vitamin B6 metabolism	Metabolism	Metabolism of cofactors and vitamins	0.0298324	0.13677
ko05145	Toxoplasmosis	Human Diseases	Infectious disease: parasitic	0.0311497	0.140646
ko05167	Kaposi sarcoma-associated herpesvirus infection	Human Diseases	Infectious disease: viral	0.0323064	0.143691
ko04745	Phototransduction - fly	Organismal Systems	Sensory system	0.0336853	0.147621
ko05235	PD-L1 expression and PD-1 checkpoint pathway in cancer	Human Diseases	Cancer: overview	0.0360162	0.155548
ko04925	Aldosterone synthesis and secretion	Organismal Systems	Endocrine system	0.0373848	0.159152
ko01230	Biosynthesis of amino acids	Metabolism	Global and overview maps	0.0412301	0.17305
ko05110	Vibrio cholerae infection	Human Diseases	Infectious disease: bacterial	0.0419783	0.173743
ko05030	Cocaine addiction	Human Diseases	Substance dependence	0.0437331	0.178527
ko04962	Vasopressin-regulated water reabsorption	Organismal Systems	Excretory system	0.045143	0.181792
ko05414	Dilated cardiomyopathy	Human Diseases	Cardiovascular disease	0.0479083	0.188734
ko04213	Longevity regulating pathway - multiple species	Organismal Systems	Aging	0.0487348	0.188734
ko04970	Salivary secretion	Organismal Systems	Digestive system	0.0496238	0.188734
ko04217	Necroptosis	Cellular Processes	Cell growth and death	0.0498374	0.188734
ko04611	Platelet activation	Organismal Systems	Immune system	0.0500336	0.188734
ko00510	N-Glycan biosynthesis	Metabolism	Glycan biosynthesis and metabolism	0.0527705	0.194725
ko04216	Ferroptosis	Cellular Processes	Cell growth and death	0.0529287	0.194725
ko05417	Lipid and atherosclerosis	Human Diseases	Cardiovascular disease	0.0562788	0.204525
ko04211	Longevity regulating pathway	Organismal Systems	Aging	0.0606555	0.216564
ko05130	Pathogenic Escherichia coli infection	Human Diseases	Infectious disease: bacterial	0.0623152	0.216564
ko04976	Bile secretion	Organismal Systems	Digestive system	0.062369	0.216564
ko04912	GnRH signaling pathway	Organismal Systems	Endocrine system	0.063088	0.216564
ko04927	Cortisol synthesis and secretion	Organismal Systems	Endocrine system	0.0632251	0.216564
ko04728	Dopaminergic synapse	Organismal Systems	Nervous system	0.065946	0.223317
ko05206	MicroRNAs in cancer	Human Diseases	Cancer: overview	0.0702536	0.235231
ko00513	Various types of N-glycan biosynthesis	Metabolism	Glycan biosynthesis and metabolism	0.0761513	0.252145
ko00591	Linoleic acid metabolism	Metabolism	Lipid metabolism	0.0798058	0.261342
ko04360	Axon guidance	Organismal Systems	Development and regeneration	0.0824863	0.267184
ko00330	Arginine and proline metabolism	Metabolism	Amino acid metabolism	0.0863906	0.276822
ko04392	Hippo signaling pathway - multiple species	Environmental Information Processing	Signal transduction	0.0897802	0.284622
ko04922	Glucagon signaling pathway	Organismal Systems	Endocrine system	0.091703	0.286655
ko04514	Cell adhesion molecules	Environmental Information Processing	Signaling molecules and interaction	0.0923453	0.286655
ko00270	Cysteine and methionine metabolism	Metabolism	Amino acid metabolism	0.0938214	0.288235
ko04340	Hedgehog signaling pathway	Environmental Information Processing	Signal transduction	0.0963689	0.29304
ko05418	Fluid shear stress and atherosclerosis	Human Diseases	Cardiovascular disease	0.0991652	0.298497
ko01210	2-Oxocarboxylic acid metabolism	Metabolism	Global and overview maps	0.101898	0.302639
ko05203	Viral carcinogenesis	Human Diseases	Cancer: overview	0.102572	0.302639
ko04613	Neutrophil extracellular trap formation	Organismal Systems	Immune system	0.106869	0.30781
ko05218	Melanoma	Human Diseases	Cancer: specific types	0.106937	0.30781
ko04218	Cellular senescence	Cellular Processes	Cell growth and death	0.107424	0.30781
ko04024	cAMP signaling pathway	Environmental Information Processing	Signal transduction	0.111489	0.316416
ko00360	Phenylalanine metabolism	Metabolism	Amino acid metabolism	0.112876	0.317295
ko01521	EGFR tyrosine kinase inhibitor resistance	Human Diseases	Drug resistance: antineoplastic	0.113928	0.317295
ko04960	Aldosterone-regulated sodium reabsorption	Organismal Systems	Excretory system	0.12024	0.328927
ko04622	RIG-I-like receptor signaling pathway	Organismal Systems	Immune system	0.120312	0.328927
ko04610	Complement and coagulation cascades	Organismal Systems	Immune system	0.126075	0.340185
ko04066	HIF-1 signaling pathway	Environmental Information Processing	Signal transduction	0.126786	0.340185
ko05140	Leishmaniasis	Human Diseases	Infectious disease: parasitic	0.127855	0.340185
ko03250	Viral life cycle - HIV-1	Genetic Information Processing	Information processing in viruses	0.12984	0.342066
ko04150	mTOR signaling pathway	Environmental Information Processing	Signal transduction	0.130858	0.342066
ko04212	Longevity regulating pathway - worm	Organismal Systems	Aging	0.132046	0.342172
ko04140	Autophagy - animal	Cellular Processes	Transport and catabolism	0.133612	0.343244
ko04014	Ras signaling pathway	Environmental Information Processing	Signal transduction	0.135612	0.345404
ko04115	p53 signaling pathway	Cellular Processes	Cell growth and death	0.14166	0.357751
ko04640	Hematopoietic cell lineage	Organismal Systems	Immune system	0.146517	0.36315
ko04670	Leukocyte transendothelial migration	Organismal Systems	Immune system	0.147291	0.36315
ko00260	Glycine, serine and threonine metabolism	Metabolism	Amino acid metabolism	0.147454	0.36315
ko00533	Glycosaminoglycan biosynthesis - keratan sulfate	Metabolism	Glycan biosynthesis and metabolism	0.149712	0.36569
ko05412	Arrhythmogenic right ventricular cardiomyopathy	Human Diseases	Cardiovascular disease	0.152691	0.369933
ko04064	NF-kappa B signaling pathway	Environmental Information Processing	Signal transduction	0.156681	0.376539
ko02010	ABC transporters	Environmental Information Processing	Membrane transport	0.159373	0.379945
ko04612	Antigen processing and presentation	Organismal Systems	Immune system	0.160766	0.380225
ko04510	Focal adhesion	Cellular Processes	Cellular community - eukaryotes	0.170325	0.39966
ko05224	Breast cancer	Human Diseases	Cancer: specific types	0.172317	0.401175
ko04380	Osteoclast differentiation	Organismal Systems	Development and regeneration	0.179157	0.413868
ko05161	Hepatitis B	Human Diseases	Infectious disease: viral	0.184831	0.42131
ko05214	Glioma	Human Diseases	Cancer: specific types	0.185993	0.42131
ko05323	Rheumatoid arthritis	Human Diseases	Immune disease	0.18662	0.42131
ko04145	Phagosome	Cellular Processes	Transport and catabolism	0.192383	0.431055
ko04727	GABAergic synapse	Organismal Systems	Nervous system	0.195931	0.435728
ko05231	Choline metabolism in cancer	Human Diseases	Cancer: overview	0.200312	0.44217
ko05410	Hypertrophic cardiomyopathy	Human Diseases	Cardiovascular disease	0.205164	0.449551
ko04550	Signaling pathways regulating pluripotency of stem cells	Cellular Processes	Cellular community - eukaryotes	0.212442	0.462101
ko05100	Bacterial invasion of epithelial cells	Human Diseases	Infectious disease: bacterial	0.21676	0.468076
ko04070	Phosphatidylinositol signaling system	Environmental Information Processing	Signal transduction	0.21943	0.470432
ko05205	Proteoglycans in cancer	Human Diseases	Cancer: overview	0.22514	0.479227
ko01522	Endocrine resistance	Human Diseases	Drug resistance: antineoplastic	0.227879	0.481616
ko04919	Thyroid hormone signaling pathway	Organismal Systems	Endocrine system	0.23418	0.490757
ko00100	Steroid biosynthesis	Metabolism	Lipid metabolism	0.235961	0.490757
ko04973	Carbohydrate digestion and absorption	Organismal Systems	Digestive system	0.238696	0.490757
ko04071	Sphingolipid signaling pathway	Environmental Information Processing	Signal transduction	0.239254	0.490757
ko04978	Mineral absorption	Organismal Systems	Digestive system	0.240438	0.490757
ko00514	Other types of O-glycan biosynthesis	Metabolism	Glycan biosynthesis and metabolism	0.243056	0.492727
ko00592	alpha-Linolenic acid metabolism	Metabolism	Lipid metabolism	0.246446	0.493115
ko00590	Arachidonic acid metabolism	Metabolism	Lipid metabolism	0.246558	0.493115
ko00790	Folate biosynthesis	Metabolism	Metabolism of cofactors and vitamins	0.249445	0.495564
ko03010	Ribosome	Genetic Information Processing	Translation	0.256951	0.507096
ko04341	Hedgehog signaling pathway - fly	Environmental Information Processing	Signal transduction	0.260914	0.510005
ko04210	Apoptosis	Cellular Processes	Cell growth and death	0.261848	0.510005
ko04929	GnRH secretion	Organismal Systems	Endocrine system	0.26507	0.512928
ko00512	Mucin type O-glycan biosynthesis	Metabolism	Glycan biosynthesis and metabolism	0.267454	0.513889
ko04722	Neurotrophin signaling pathway	Organismal Systems	Nervous system	0.270401	0.513889
ko00380	Tryptophan metabolism	Metabolism	Amino acid metabolism	0.27074	0.513889
ko00604	Glycosphingolipid biosynthesis - ganglio series	Metabolism	Glycan biosynthesis and metabolism	0.273458	0.515763
ko04152	AMPK signaling pathway	Environmental Information Processing	Signal transduction	0.275934	0.51716
ko00340	Histidine metabolism	Metabolism	Amino acid metabolism	0.28246	0.526082
ko00240	Pyrimidine metabolism	Metabolism	Nucleotide metabolism	0.284813	0.52717
ko04625	C-type lectin receptor signaling pathway	Organismal Systems	Immune system	0.305968	0.562179
ko04614	Renin-angiotensin system	Organismal Systems	Endocrine system	0.307896	0.562179
ko04966	Collecting duct acid secretion	Organismal Systems	Excretory system	0.309387	0.562179
ko05230	Central carbon metabolism in cancer	Human Diseases	Cancer: overview	0.322236	0.581978
ko00531	Glycosaminoglycan degradation	Metabolism	Glycan biosynthesis and metabolism	0.331671	0.589918
ko05223	Non-small cell lung cancer	Human Diseases	Cancer: specific types	0.332191	0.589918
ko04141	Protein processing in endoplasmic reticulum	Genetic Information Processing	Folding, sorting and degradation	0.332571	0.589918
ko04920	Adipocytokine signaling pathway	Organismal Systems	Endocrine system	0.340039	0.597255
ko00010	Glycolysis / Gluconeogenesis	Metabolism	Carbohydrate metabolism	0.341241	0.597255
ko01200	Carbon metabolism	Metabolism	Global and overview maps	0.34272	0.597255
ko04723	Retrograde endocannabinoid signaling	Organismal Systems	Nervous system	0.370475	0.638043
ko04931	Insulin resistance	Human Diseases	Endocrine and metabolic disease	0.372516	0.638043
ko05017	Spinocerebellar ataxia	Human Diseases	Neurodegenerative disease	0.372549	0.638043
ko04330	Notch signaling pathway	Environmental Information Processing	Signal transduction	0.376971	0.640887
ko04013	koK signaling pathway - fly	Environmental Information Processing	Signal transduction	0.379507	0.640887
ko04137	Mitophagy - animal	Cellular Processes	Transport and catabolism	0.382643	0.640887
ko05202	Transcriptional misregulation in cancer	Human Diseases	Cancer: overview	0.382812	0.640887
ko04917	Prolactin signaling pathway	Organismal Systems	Endocrine system	0.395337	0.650168
ko04261	Adrenergic signaling in cardiomyocytes	Organismal Systems	Circulatory system	0.395364	0.650168
ko04010	koK signaling pathway	Environmental Information Processing	Signal transduction	0.396522	0.650168
ko00500	Starch and sucrose metabolism	Metabolism	Carbohydrate metabolism	0.398492	0.650168
ko04979	Cholesterol metabolism	Organismal Systems	Digestive system	0.399912	0.650168
ko00561	Glycerolipid metabolism	Metabolism	Lipid metabolism	0.401616	0.650168
ko04623	Cytosolic DNA-sensing pathway	Organismal Systems	Immune system	0.404346	0.650168
ko03018	RNA degradation	Genetic Information Processing	Folding, sorting and degradation	0.40581	0.650168
ko04022	cGMP-PKG signaling pathway	Environmental Information Processing	Signal transduction	0.409474	0.652531
ko05226	Gastric cancer	Human Diseases	Cancer: specific types	0.414137	0.656451
ko04940	Type I diabetes mellitus	Human Diseases	Endocrine and metabolic disease	0.424565	0.669421
ko00601	Glycosphingolipid biosynthesis - lacto and neolacto series	Metabolism	Glycan biosynthesis and metabolism	0.42936	0.673417
ko04391	Hippo signaling pathway - fly	Environmental Information Processing	Signal transduction	0.432209	0.674336
ko04710	Circadian rhythm	Organismal Systems	Environmental adaptation	0.434883	0.674975
ko00052	Galactose metabolism	Metabolism	Carbohydrate metabolism	0.445842	0.688398
ko00600	Sphingolipid metabolism	Metabolism	Lipid metabolism	0.449403	0.690321
ko04720	Long-term potentiation	Organismal Systems	Nervous system	0.460533	0.703789
ko04320	Dorso-ventral axis formation	Organismal Systems	Development and regeneration	0.466065	0.708609
ko05213	Endometrial cancer	Human Diseases	Cancer: specific types	0.469888	0.708766
ko00280	Valine, leucine and isoleucine degradation	Metabolism	Amino acid metabolism	0.472841	0.708766
ko04110	Cell cycle	Cellular Processes	Cell growth and death	0.476156	0.708766
ko04215	Apoptosis - multiple species	Cellular Processes	Cell growth and death	0.479036	0.708766
ko05215	Prostate cancer	Human Diseases	Cancer: specific types	0.483256	0.708766
ko04068	FoxO signaling pathway	Environmental Information Processing	Signal transduction	0.484046	0.708766
ko04370	VEGF signaling pathway	Environmental Information Processing	Signal transduction	0.484659	0.708766
ko05216	Thyroid cancer	Human Diseases	Cancer: specific types	0.485196	0.708766
ko00350	Tyrosine metabolism	Metabolism	Amino acid metabolism	0.494918	0.719442
ko05321	Inflammatory bowel disease	Human Diseases	Immune disease	0.527046	0.76045
ko04930	Type II diabetes mellitus	Human Diseases	Endocrine and metabolic disease	0.528232	0.76045
ko05212	Pancreatic cancer	Human Diseases	Cancer: specific types	0.542464	0.776458
ko01232	Nucleotide metabolism	Metabolism	Global and overview maps	0.546232	0.776458
ko05033	Nicotine addiction	Human Diseases	Substance dependence	0.547168	0.776458
ko01523	Antifolate resistance	Human Diseases	Drug resistance: antineoplastic	0.550753	0.777841
ko04914	Progesterone-mediated oocyte maturation	Organismal Systems	Endocrine system	0.56231	0.779214
ko05131	Shigellosis	Human Diseases	Infectious disease: bacterial	0.563648	0.779214
ko04390	Hippo signaling pathway	Environmental Information Processing	Signal transduction	0.564053	0.779214
ko00515	Mannose type O-glycan biosynthesis	Metabolism	Glycan biosynthesis and metabolism	0.564892	0.779214
ko00250	Alanine, aspartate and glutamate metabolism	Metabolism	Amino acid metabolism	0.567217	0.779214
ko00565	Ether lipid metabolism	Metabolism	Lipid metabolism	0.57184	0.779214
ko00562	Inositol phosphate metabolism	Metabolism	Carbohydrate metabolism	0.57233	0.779214
ko05135	Yersinia infection	Human Diseases	Infectious disease: bacterial	0.572644	0.779214
ko00860	Porphyrin metabolism	Metabolism	Metabolism of cofactors and vitamins	0.575284	0.779249
ko00564	Glycerophospholipid metabolism	Metabolism	Lipid metabolism	0.58903	0.794258
ko03022	Basal transcription factors	Genetic Information Processing	Transcription	0.592967	0.795965
ko00020	Citrate cycle (TCA cycle)	Metabolism	Carbohydrate metabolism	0.602108	0.79764
ko04136	Autophagy - other	Cellular Processes	Transport and catabolism	0.603197	0.79764
ko04934	Cushing syndrome	Human Diseases	Endocrine and metabolic disease	0.604072	0.79764
ko04350	TGF-beta signaling pathway	Environmental Information Processing	Signal transduction	0.607127	0.79764
ko05010	Alzheimer disease	Human Diseases	Neurodegenerative disease	0.609789	0.79764
ko05211	Renal cell carcinoma	Human Diseases	Cancer: specific types	0.610275	0.79764
ko05340	Primary immunodeficiency	Human Diseases	Immune disease	0.61667	0.798267
ko04658	Th1 and Th2 cell differentiation	Organismal Systems	Immune system	0.616865	0.798267
ko00051	Fructose and mannose metabolism	Metabolism	Carbohydrate metabolism	0.621374	0.798267
ko04974	Protein digestion and absorption	Organismal Systems	Digestive system	0.62147	0.798267
ko05120	Epithelial cell signaling in Helicobacter pylori infection	Human Diseases	Infectious disease: bacterial	0.625156	0.799556
ko05220	Chronic myeloid leukemia	Human Diseases	Cancer: specific types	0.632147	0.800942
ko00480	Glutathione metabolism	Metabolism	Metabolism of other amino acids	0.633814	0.800942
ko05416	Viral myocarditis	Human Diseases	Cardiovascular disease	0.634303	0.800942
ko05330	Allograft rejection	Human Diseases	Immune disease	0.63727	0.801293
ko03420	Nucleotide excision repair	Genetic Information Processing	Replication and repair	0.641893	0.802687
ko05133	Pertussis	Human Diseases	Infectious disease: bacterial	0.643766	0.802687
ko05415	Diabetic cardiomyopathy	Human Diseases	Cardiovascular disease	0.646697	0.802983
ko05322	Systemic lupus erythematosus	Human Diseases	Immune disease	0.65169	0.803927
ko05219	Bladder cancer	Human Diseases	Cancer: specific types	0.652854	0.803927
ko04742	Taste transduction	Organismal Systems	Sensory system	0.662792	0.812807
ko00230	Purine metabolism	Metabolism	Nucleotide metabolism	0.666726	0.814281
ko05320	Autoimmune thyroid disease	Human Diseases	Immune disease	0.678959	0.825835
ko01240	Biosynthesis of cofactors	Metabolism	Global and overview maps	0.686093	0.82999
ko04142	Lysosome	Cellular Processes	Transport and catabolism	0.687945	0.82999
ko03320	PPAR signaling pathway	Organismal Systems	Endocrine system	0.693194	0.830465
ko00982	Drug metabolism - cytochrome P450	Metabolism	Xenobiotics biodegradation and metabolism	0.693912	0.830465
ko03410	Base excision repair	Genetic Information Processing	Replication and repair	0.698315	0.832392
ko05217	Basal cell carcinoma	Human Diseases	Cancer: specific types	0.7018	0.833213
ko05016	Huntington disease	Human Diseases	Neurodegenerative disease	0.71158	0.837191
ko01524	Platinum drug resistance	Human Diseases	Drug resistance: antineoplastic	0.71341	0.837191
ko04936	Alcoholic liver disease	Human Diseases	Endocrine and metabolic disease	0.715477	0.837191
ko04659	Th17 cell differentiation	Organismal Systems	Immune system	0.717318	0.837191
ko04310	Wnt signaling pathway	Environmental Information Processing	Signal transduction	0.719198	0.837191
ko00970	Aminoacyl-tRNA biosynthesis	Genetic Information Processing	Translation	0.731561	0.844754
ko00071	Fatty acid degradation	Metabolism	Lipid metabolism	0.73247	0.844754
ko04624	Toll and Imd signaling pathway	Organismal Systems	Immune system	0.734199	0.844754
ko05166	Human T-cell leukemia virus 1 infection	Human Diseases	Infectious disease: viral	0.749891	0.858199
ko00620	Pyruvate metabolism	Metabolism	Carbohydrate metabolism	0.751644	0.858199
ko05022	Pathways of neurodegeneration - multiple diseases	Human Diseases	Neurodegenerative disease	0.757763	0.861882
ko04012	ErbB signaling pathway	Environmental Information Processing	Signal transduction	0.761717	0.863086
ko04664	Fc epsilon RI signaling pathway	Organismal Systems	Immune system	0.775486	0.87536
ko04146	Peroxisome	Cellular Processes	Transport and catabolism	0.78442	0.882102
ko04114	Oocyte meiosis	Cellular Processes	Cell growth and death	0.789412	0.884378
ko04120	Ubiquitin mediated proteolysis	Genetic Information Processing	Folding, sorting and degradation	0.792778	0.884823
ko05152	Tuberculosis	Human Diseases	Infectious disease: bacterial	0.800689	0.890318
ko00310	Lysine degradation	Metabolism	Amino acid metabolism	0.812201	0.899761
ko04530	Tight junction	Cellular Processes	Cellular community - eukaryotes	0.824373	0.909863
ko05221	Acute myeloid leukemia	Human Diseases	Cancer: specific types	0.829298	0.911202
ko00520	Amino sugar and nucleotide sugar metabolism	Metabolism	Carbohydrate metabolism	0.831701	0.911202
ko04144	Endocytosis	Cellular Processes	Transport and catabolism	0.869455	0.948374
ko05332	Graft-versus-host disease	Human Diseases	Immune disease	0.871995	0.948374
ko05210	Colorectal cancer	Human Diseases	Cancer: specific types	0.878585	0.949291
ko03040	Spliceosome	Genetic Information Processing	Transcription	0.879209	0.949291
ko03013	Nucleocytoplasmic transport	Genetic Information Processing	Translation	0.897842	0.964675
ko05020	Prion disease	Human Diseases	Neurodegenerative disease	0.904199	0.964675
ko05012	Parkinson disease	Human Diseases	Neurodegenerative disease	0.905211	0.964675
ko05225	Hepatocellular carcinoma	Human Diseases	Cancer: specific types	0.906435	0.964675
ko04520	Adherens junction	Cellular Processes	Cellular community - eukaryotes	0.909643	0.964675
ko04660	T cell receptor signaling pathway	Organismal Systems	Immune system	0.921282	0.973553
ko04740	Olfactory transduction	Organismal Systems	Sensory system	0.931117	0.977699
ko04672	Intestinal immune network for IgA production	Organismal Systems	Immune system	0.931767	0.977699
ko05150	Staphylococcus aureus infection	Human Diseases	Infectious disease: bacterial	0.94133	0.980567
ko04260	Cardiac muscle contraction	Organismal Systems	Circulatory system	0.942715	0.980567
ko04910	Insulin signaling pathway	Organismal Systems	Endocrine system	0.944372	0.980567
ko04666	Fc gamma R-mediated phagocytosis	Organismal Systems	Immune system	0.950358	0.981837
ko04650	Natural killer cell mediated cytotoxicity	Organismal Systems	Immune system	0.952184	0.981837
ko03008	Ribosome biogenesis in eukaryotes	Genetic Information Processing	Translation	0.961433	0.98624
ko05014	Amyotrophic lateral sclerosis	Human Diseases	Neurodegenerative disease	0.963073	0.98624
ko04662	B cell receptor signaling pathway	Organismal Systems	Immune system	0.977591	0.989673
ko04932	Non-alcoholic fatty liver disease	Human Diseases	Endocrine and metabolic disease	0.977849	0.989673
ko03015	mRNA surveillance pathway	Genetic Information Processing	Translation	0.978881	0.989673
ko05208	Chemical carcinogenesis - reactive oxygen species	Human Diseases	Cancer: overview	0.97971	0.989673
ko04714	Thermogenesis	Organismal Systems	Environmental adaptation	0.984971	0.991626
ko00190	Oxidative phosphorylation	Metabolism	Energy metabolism	0.994866	0.998216
ko01100	Metabolic pathways	Metabolism	Global and overview maps	0.999959	0.999959

## Sheet: Suppl Table 5.GSE62564 high
Supplementary Table S5. Gene sets enriched by high VAMP3 in GSE62564
	GS	SIZE	ES	NES	NOM p-val	FDR q-val	FWER p-val	RANK AT MAX	LEADING EDGE
	follow link to MSigDB
1	HALLMARK_APOPTOSIS	161	0.59	1.8	0	0.107	0.053	5016	tags=50%, list=22%, signal=64%
2	HALLMARK_PROTEIN_SECRETION	96	0.44	1.79	0.033	0.065	0.061	8535	tags=50%, list=37%, signal=79%
3	HALLMARK_COMPLEMENT	200	0.63	1.72	0	0.104	0.123	5357	tags=58%, list=23%, signal=76%
4	HALLMARK_IL2_STAT5_SIGNALING	199	0.6	1.68	0.006	0.127	0.174	4771	tags=58%, list=21%, signal=73%
5	HALLMARK_APICAL_JUNCTION	200	0.52	1.66	0.006	0.123	0.195	6098	tags=51%, list=26%, signal=69%
6	HALLMARK_HEME_METABOLISM	200	0.43	1.64	0.014	0.133	0.231	8288	tags=51%, list=36%, signal=79%
7	HALLMARK_PI3K_AKT_MTOR_SIGNALING	104	0.4	1.62	0.025	0.133	0.261	5900	tags=35%, list=26%, signal=46%
8	HALLMARK_UV_RESPONSE_DN	144	0.52	1.62	0.023	0.119	0.266	5723	tags=47%, list=25%, signal=62%
9	HALLMARK_P53_PATHWAY	200	0.5	1.6	0.022	0.121	0.295	5382	tags=45%, list=23%, signal=58%
10	HALLMARK_MYOGENESIS	200	0.54	1.59	0.05	0.118	0.311	6206	tags=52%, list=27%, signal=71%
11	HALLMARK_COAGULATION	138	0.62	1.59	0.044	0.114	0.32	5357	tags=57%, list=23%, signal=73%
12	HALLMARK_TNFA_SIGNALING_VIA_NFKB	200	0.66	1.58	0.04	0.11	0.329	5868	tags=74%, list=25%, signal=98%
13	HALLMARK_TGF_BETA_SIGNALING	54	0.54	1.58	0.035	0.103	0.331	7579	tags=56%, list=33%, signal=83%
14	HALLMARK_ANGIOGENESIS	36	0.66	1.57	0.034	0.102	0.344	5741	tags=64%, list=25%, signal=85%
15	HALLMARK_ANDROGEN_RESPONSE	101	0.43	1.57	0.036	0.098	0.348	6021	tags=40%, list=26%, signal=53%
16	HALLMARK_APICAL_SURFACE	44	0.57	1.56	0.015	0.094	0.353	5695	tags=61%, list=25%, signal=81%
17	HALLMARK_HYPOXIA	200	0.5	1.56	0.034	0.09	0.358	6864	tags=51%, list=30%, signal=72%
18	HALLMARK_INFLAMMATORY_RESPONSE	200	0.65	1.55	0.035	0.09	0.374	5263	tags=65%, list=23%, signal=83%
19	HALLMARK_IL6_JAK_STAT3_SIGNALING	87	0.66	1.55	0.056	0.09	0.382	6095	tags=74%, list=26%, signal=100%
20	HALLMARK_KRAS_SIGNALING_UP	200	0.55	1.54	0.033	0.087	0.389	7141	tags=63%, list=31%, signal=90%
21	HALLMARK_EPITHELIAL_MESENCHYMAL_TRANSITION	200	0.61	1.53	0.067	0.09	0.408	5754	tags=68%, list=25%, signal=89%
22	HALLMARK_ALLOGRAFT_REJECTION	200	0.65	1.53	0.059	0.089	0.421	4445	tags=64%, list=19%, signal=79%
23	HALLMARK_ADIPOGENESIS	199	0.42	1.53	0.06	0.087	0.426	5841	tags=36%, list=25%, signal=48%
24	HALLMARK_ESTROGEN_RESPONSE_EARLY	200	0.47	1.5	0.025	0.097	0.455	7062	tags=53%, list=31%, signal=76%
25	HALLMARK_NOTCH_SIGNALING	32	0.53	1.46	0.089	0.122	0.52	6753	tags=53%, list=29%, signal=75%
26	HALLMARK_INTERFERON_GAMMA_RESPONSE	200	0.64	1.46	0.096	0.119	0.524	4945	tags=63%, list=21%, signal=80%
27	HALLMARK_CHOLESTEROL_HOMEOSTASIS	74	0.47	1.44	0.09	0.123	0.55	3606	tags=34%, list=16%, signal=40%
28	HALLMARK_BILE_ACID_METABOLISM	112	0.47	1.42	0.102	0.138	0.58	5963	tags=46%, list=26%, signal=61%
29	HALLMARK_PANCREAS_BETA_CELLS	40	0.47	1.41	0.061	0.134	0.585	2506	tags=25%, list=11%, signal=28%
30	HALLMARK_ESTROGEN_RESPONSE_LATE	200	0.41	1.33	0.085	0.193	0.692	7062	tags=51%, list=31%, signal=72%
31	HALLMARK_WNT_BETA_CATENIN_SIGNALING	42	0.44	1.32	0.156	0.19	0.698	4570	tags=36%, list=20%, signal=44%
32	HALLMARK_HEDGEHOG_SIGNALING	36	0.44	1.32	0.108	0.187	0.702	5695	tags=39%, list=25%, signal=52%
33	HALLMARK_INTERFERON_ALPHA_RESPONSE	97	0.62	1.3	0.229	0.195	0.723	5466	tags=65%, list=24%, signal=85%
34	HALLMARK_KRAS_SIGNALING_DN	199	0.4	1.3	0.082	0.191	0.726	6053	tags=42%, list=26%, signal=56%
35	HALLMARK_FATTY_ACID_METABOLISM	158	0.38	1.3	0.169	0.186	0.726	5189	tags=30%, list=23%, signal=38%
36	HALLMARK_PEROXISOME	104	0.34	1.3	0.16	0.181	0.728	7563	tags=42%, list=33%, signal=63%
37	HALLMARK_UV_RESPONSE_UP	158	0.34	1.29	0.145	0.184	0.737	5462	tags=34%, list=24%, signal=44%
38	HALLMARK_XENOBIOTIC_METABOLISM	200	0.42	1.22	0.227	0.227	0.807	6870	tags=47%, list=30%, signal=66%
39	HALLMARK_REACTIVE_OXYGEN_SPECIES_PATHWAY	49	0.41	1.22	0.277	0.225	0.815	1972	tags=20%, list=9%, signal=22%
40	HALLMARK_GLYCOLYSIS	200	0.25	0.94	0.515	0.467	0.947	7903	tags=36%, list=34%, signal=54%

## Sheet: Suppl Table 6.GSE62564 low
Supplementary Table S6. Gene sets enriched by low VAMP3 in GSE62564
	GS	SIZE	ES	NES	NOM p-val	FDR q-val	FWER p-val	RANK AT MAX	LEADING EDGE
	follow link to MSigDB
1	HALLMARK_MYC_TARGETS_V1	200	-0.67	-1.72	0.016	0.092	0.137	5766	tags=75%, list=25%, signal=99%
2	HALLMARK_MYC_TARGETS_V2	58	-0.7	-1.7	0.016	0.055	0.151	2490	tags=66%, list=11%, signal=73%
3	HALLMARK_E2F_TARGETS	200	-0.72	-1.62	0.038	0.09	0.263	3969	tags=68%, list=17%, signal=81%
4	HALLMARK_G2M_CHECKPOINT	200	-0.67	-1.59	0.065	0.084	0.298	3819	tags=57%, list=17%, signal=67%
5	HALLMARK_DNA_REPAIR	150	-0.35	-1.27	0.247	0.368	0.78	4342	tags=32%, list=19%, signal=39%
6	HALLMARK_MITOTIC_SPINDLE	199	-0.34	-1.24	0.291	0.345	0.813	1773	tags=21%, list=8%, signal=22%
7	HALLMARK_UNFOLDED_PROTEIN_RESPONSE	113	-0.31	-1.12	0.342	0.423	0.884	5056	tags=38%, list=22%, signal=49%
8	HALLMARK_SPERMATOGENESIS	135	-0.26	-0.92	0.557	0.615	0.971	1841	tags=18%, list=8%, signal=19%
9	HALLMARK_OXIDATIVE_PHOSPHORYLATION	200	-0.29	-0.87	0.595	0.611	0.983	6741	tags=52%, list=29%, signal=72%
10	HALLMARK_MTORC1_SIGNALING	200	-0.25	-0.84	0.616	0.584	0.986	3108	tags=22%, list=13%, signal=25%

## Sheet: Suppl Table 7.GSE62564 miR-124
Supplementary Table S7. Gene sets enriched by high miR-124 in GSE62564
	GS	SIZE	ES	NES	NOM p-val	FDR q-val	FWER p-val	RANK AT MAX	LEADING EDGE
	follow link to MSigDB
1	HALLMARK_CHOLESTEROL_HOMEOSTASIS	74	0.64	1.93	0	0.014	0.01	5161	tags=59%, list=22%, signal=76%
2	HALLMARK_MTORC1_SIGNALING	200	0.56	1.91	0.006	0.015	0.019	7387	tags=62%, list=32%, signal=90%
3	HALLMARK_GLYCOLYSIS	200	0.5	1.89	0	0.012	0.022	6280	tags=46%, list=27%, signal=63%
4	HALLMARK_EPITHELIAL_MESENCHYMAL_TRANSITION	200	0.72	1.81	0	0.034	0.057	3901	tags=66%, list=17%, signal=78%
5	HALLMARK_HYPOXIA	200	0.56	1.77	0.006	0.043	0.088	5423	tags=52%, list=24%, signal=67%
6	HALLMARK_ESTROGEN_RESPONSE_LATE	200	0.55	1.77	0	0.036	0.09	6654	tags=56%, list=29%, signal=78%
7	HALLMARK_UV_RESPONSE_UP	158	0.46	1.74	0.006	0.041	0.111	7025	tags=48%, list=30%, signal=69%
8	HALLMARK_P53_PATHWAY	200	0.53	1.73	0.02	0.044	0.132	5802	tags=49%, list=25%, signal=64%
9	HALLMARK_ANGIOGENESIS	36	0.7	1.69	0.008	0.058	0.164	2644	tags=56%, list=11%, signal=63%
10	HALLMARK_ADIPOGENESIS	199	0.46	1.68	0.021	0.057	0.172	7523	tags=50%, list=33%, signal=74%
11	HALLMARK_MYOGENESIS	200	0.56	1.66	0.014	0.068	0.206	4999	tags=50%, list=22%, signal=63%
12	HALLMARK_REACTIVE_OXYGEN_SPECIES_PATHWAY	49	0.54	1.66	0.018	0.062	0.206	6663	tags=55%, list=29%, signal=77%
13	HALLMARK_APOPTOSIS	161	0.54	1.64	0.031	0.068	0.227	5087	tags=43%, list=22%, signal=55%
14	HALLMARK_TGF_BETA_SIGNALING	54	0.56	1.64	0.035	0.063	0.23	3606	tags=37%, list=16%, signal=44%
15	HALLMARK_NOTCH_SIGNALING	32	0.59	1.61	0.029	0.081	0.27	5986	tags=53%, list=26%, signal=72%
16	HALLMARK_ESTROGEN_RESPONSE_EARLY	200	0.5	1.61	0.014	0.077	0.27	5986	tags=50%, list=26%, signal=66%
17	HALLMARK_UNFOLDED_PROTEIN_RESPONSE	113	0.44	1.56	0.067	0.105	0.348	8560	tags=50%, list=37%, signal=78%
18	HALLMARK_UV_RESPONSE_DN	144	0.51	1.56	0.042	0.101	0.353	2869	tags=30%, list=12%, signal=34%
19	HALLMARK_HEME_METABOLISM	200	0.4	1.53	0.043	0.123	0.416	6588	tags=40%, list=29%, signal=55%
20	HALLMARK_ANDROGEN_RESPONSE	101	0.43	1.53	0.047	0.119	0.421	5364	tags=38%, list=23%, signal=49%
21	HALLMARK_KRAS_SIGNALING_UP	200	0.55	1.51	0.055	0.133	0.461	4488	tags=44%, list=19%, signal=54%
22	HALLMARK_INFLAMMATORY_RESPONSE	200	0.62	1.5	0.075	0.136	0.479	5469	tags=59%, list=24%, signal=77%
23	HALLMARK_COAGULATION	138	0.59	1.49	0.069	0.138	0.493	5127	tags=54%, list=22%, signal=69%
24	HALLMARK_XENOBIOTIC_METABOLISM	200	0.5	1.47	0.063	0.144	0.509	6252	tags=49%, list=27%, signal=67%
25	HALLMARK_APICAL_JUNCTION	200	0.47	1.45	0.06	0.152	0.539	5094	tags=38%, list=22%, signal=48%
26	HALLMARK_TNFA_SIGNALING_VIA_NFKB	200	0.62	1.45	0.097	0.15	0.551	5245	tags=58%, list=23%, signal=74%
27	HALLMARK_FATTY_ACID_METABOLISM	158	0.42	1.43	0.099	0.163	0.583	8162	tags=49%, list=35%, signal=76%
28	HALLMARK_APICAL_SURFACE	44	0.53	1.43	0.065	0.157	0.583	5880	tags=55%, list=26%, signal=73%
29	HALLMARK_IL6_JAK_STAT3_SIGNALING	87	0.62	1.4	0.116	0.174	0.612	3512	tags=44%, list=15%, signal=51%
30	HALLMARK_PEROXISOME	104	0.37	1.39	0.116	0.181	0.626	6857	tags=33%, list=30%, signal=46%
31	HALLMARK_COMPLEMENT	200	0.49	1.31	0.214	0.256	0.736	6361	tags=50%, list=28%, signal=68%
32	HALLMARK_IL2_STAT5_SIGNALING	199	0.48	1.29	0.198	0.259	0.744	7137	tags=57%, list=31%, signal=82%
33	HALLMARK_INTERFERON_ALPHA_RESPONSE	97	0.55	1.16	0.404	0.395	0.863	5869	tags=53%, list=25%, signal=70%
34	HALLMARK_PI3K_AKT_MTOR_SIGNALING	104	0.29	1.16	0.28	0.392	0.869	7937	tags=40%, list=34%, signal=61%
35	HALLMARK_KRAS_SIGNALING_DN	199	0.35	1.13	0.259	0.405	0.886	5018	tags=34%, list=22%, signal=43%
36	HALLMARK_PROTEIN_SECRETION	96	0.29	1.13	0.352	0.396	0.887	8097	tags=36%, list=35%, signal=56%
37	HALLMARK_OXIDATIVE_PHOSPHORYLATION	200	0.36	1.08	0.437	0.444	0.913	8281	tags=43%, list=36%, signal=67%
38	HALLMARK_MYC_TARGETS_V2	58	0.44	1.07	0.459	0.444	0.917	8508	tags=53%, list=37%, signal=84%
39	HALLMARK_INTERFERON_GAMMA_RESPONSE	200	0.48	1.06	0.463	0.438	0.918	6997	tags=52%, list=30%, signal=75%
40	HALLMARK_BILE_ACID_METABOLISM	112	0.35	1.03	0.43	0.475	0.93	6251	tags=37%, list=27%, signal=50%
41	HALLMARK_WNT_BETA_CATENIN_SIGNALING	42	0.33	1	0.488	0.498	0.944	6236	tags=36%, list=27%, signal=49%
42	HALLMARK_ALLOGRAFT_REJECTION	200	0.42	0.97	0.544	0.516	0.951	5133	tags=36%, list=22%, signal=46%
43	HALLMARK_MITOTIC_SPINDLE	199	0.26	0.97	0.497	0.509	0.952	7461	tags=32%, list=32%, signal=46%
44	HALLMARK_DNA_REPAIR	150	0.28	0.96	0.499	0.511	0.955	7091	tags=30%, list=31%, signal=43%
45	HALLMARK_G2M_CHECKPOINT	200	0.36	0.84	0.655	0.641	0.982	8105	tags=42%, list=35%, signal=63%
46	HALLMARK_E2F_TARGETS	200	0.38	0.83	0.679	0.642	0.983	7734	tags=44%, list=34%, signal=65%
47	HALLMARK_HEDGEHOG_SIGNALING	36	0.26	0.79	0.773	0.683	0.992	6295	tags=33%, list=27%, signal=46%
48	HALLMARK_SPERMATOGENESIS	135	0.22	0.77	0.854	0.696	0.993	7252	tags=35%, list=31%, signal=50%
49	HALLMARK_MYC_TARGETS_V1	200	0.24	0.6	0.769	0.872	0.997	10388	tags=43%, list=45%, signal=78%

## Sheet: Suppl Table 8.GSE45547 high
Supplementary Table S8. Gene sets enriched by high VAMP3 in GSE45547
	GS	SIZE	ES	NES	NOM p-val	FDR q-val	FWER p-val	RANK AT MAX	LEADING EDGE
	follow link to MSigDB
1	HALLMARK_PROTEIN_SECRETION	91	0.65	2.07	0	0.019	0.009	3606	tags=57%, list=18%, signal=69%
2	HALLMARK_APOPTOSIS	155	0.5	1.82	0.01	0.163	0.121	4509	tags=54%, list=23%, signal=70%
3	HALLMARK_UV_RESPONSE_DN	133	0.51	1.82	0.01	0.114	0.127	4365	tags=53%, list=22%, signal=68%
4	HALLMARK_COMPLEMENT	193	0.51	1.78	0.013	0.113	0.157	4948	tags=51%, list=25%, signal=67%
5	HALLMARK_HEDGEHOG_SIGNALING	35	0.51	1.72	0.004	0.139	0.216	4133	tags=60%, list=21%, signal=76%
6	HALLMARK_TNFA_SIGNALING_VIA_NFKB	187	0.58	1.72	0.05	0.116	0.217	5333	tags=65%, list=27%, signal=88%
7	HALLMARK_PI3K_AKT_MTOR_SIGNALING	101	0.43	1.68	0.01	0.132	0.269	4675	tags=45%, list=24%, signal=58%
8	HALLMARK_KRAS_SIGNALING_UP	190	0.44	1.64	0.025	0.155	0.322	4879	tags=47%, list=25%, signal=62%
9	HALLMARK_INTERFERON_GAMMA_RESPONSE	190	0.56	1.58	0.111	0.204	0.429	5690	tags=67%, list=29%, signal=93%
10	HALLMARK_HEME_METABOLISM	183	0.37	1.57	0.006	0.184	0.431	3215	tags=32%, list=16%, signal=38%
11	HALLMARK_IL6_JAK_STAT3_SIGNALING	87	0.51	1.54	0.109	0.209	0.496	4420	tags=47%, list=22%, signal=60%
12	HALLMARK_EPITHELIAL_MESENCHYMAL_TRANSITION	192	0.5	1.53	0.107	0.196	0.506	5353	tags=55%, list=27%, signal=75%
13	HALLMARK_COAGULATION	136	0.51	1.49	0.122	0.228	0.577	4390	tags=42%, list=22%, signal=53%
14	HALLMARK_IL2_STAT5_SIGNALING	180	0.42	1.49	0.111	0.213	0.579	4390	tags=47%, list=22%, signal=59%
15	HALLMARK_INTERFERON_ALPHA_RESPONSE	90	0.59	1.47	0.152	0.223	0.608	5636	tags=72%, list=28%, signal=100%
16	HALLMARK_ANDROGEN_RESPONSE	95	0.37	1.45	0.082	0.227	0.629	5329	tags=53%, list=27%, signal=72%
17	HALLMARK_ADIPOGENESIS	179	0.38	1.44	0.097	0.229	0.651	3225	tags=34%, list=16%, signal=40%
18	HALLMARK_TGF_BETA_SIGNALING	52	0.42	1.42	0.115	0.235	0.677	4963	tags=42%, list=25%, signal=56%
19	HALLMARK_INFLAMMATORY_RESPONSE	193	0.43	1.42	0.147	0.224	0.681	5111	tags=47%, list=26%, signal=63%
20	HALLMARK_ANGIOGENESIS	35	0.48	1.38	0.154	0.247	0.731	2800	tags=40%, list=14%, signal=46%
21	HALLMARK_APICAL_SURFACE	42	0.38	1.33	0.112	0.293	0.802	5281	tags=52%, list=27%, signal=71%
22	HALLMARK_NOTCH_SIGNALING	32	0.41	1.31	0.165	0.304	0.82	5630	tags=53%, list=28%, signal=74%
23	HALLMARK_APICAL_JUNCTION	188	0.33	1.31	0.15	0.292	0.821	4928	tags=41%, list=25%, signal=55%
24	HALLMARK_HYPOXIA	183	0.34	1.3	0.175	0.295	0.833	4518	tags=37%, list=23%, signal=47%
25	HALLMARK_CHOLESTEROL_HOMEOSTASIS	70	0.37	1.29	0.212	0.293	0.842	5581	tags=51%, list=28%, signal=71%
26	HALLMARK_MYOGENESIS	194	0.36	1.25	0.217	0.318	0.866	4998	tags=40%, list=25%, signal=53%
27	HALLMARK_ALLOGRAFT_REJECTION	192	0.41	1.23	0.312	0.327	0.875	5232	tags=49%, list=26%, signal=66%
28	HALLMARK_P53_PATHWAY	183	0.31	1.23	0.21	0.318	0.877	4667	tags=36%, list=23%, signal=47%
29	HALLMARK_BILE_ACID_METABOLISM	112	0.37	1.19	0.296	0.35	0.906	3857	tags=30%, list=19%, signal=37%
30	HALLMARK_FATTY_ACID_METABOLISM	151	0.32	1.13	0.327	0.403	0.939	3195	tags=27%, list=16%, signal=32%
31	HALLMARK_ESTROGEN_RESPONSE_EARLY	185	0.25	1.02	0.441	0.534	0.977	4640	tags=34%, list=23%, signal=43%
32	HALLMARK_WNT_BETA_CATENIN_SIGNALING	42	0.29	1.01	0.427	0.52	0.977	3675	tags=31%, list=19%, signal=38%
33	HALLMARK_PEROXISOME	100	0.28	1.01	0.442	0.508	0.977	3931	tags=29%, list=20%, signal=36%
34	HALLMARK_MITOTIC_SPINDLE	193	0.23	0.95	0.497	0.576	0.985	3717	tags=30%, list=19%, signal=36%
35	HALLMARK_PANCREAS_BETA_CELLS	40	0.25	0.89	0.618	0.644	0.994	3547	tags=25%, list=18%, signal=30%
36	HALLMARK_ESTROGEN_RESPONSE_LATE	192	0.21	0.86	0.668	0.674	0.996	3093	tags=20%, list=16%, signal=24%
37	HALLMARK_MTORC1_SIGNALING	187	0.23	0.84	0.622	0.685	0.996	3337	tags=26%, list=17%, signal=31%
38	HALLMARK_UV_RESPONSE_UP	148	0.2	0.84	0.667	0.674	0.997	4618	tags=31%, list=23%, signal=40%
39	HALLMARK_OXIDATIVE_PHOSPHORYLATION	179	0.22	0.71	0.754	0.838	0.999	3225	tags=22%, list=16%, signal=26%
40	HALLMARK_XENOBIOTIC_METABOLISM	190	0.21	0.7	0.733	0.83	0.999	4102	tags=25%, list=21%, signal=31%
41	HALLMARK_GLYCOLYSIS	189	0.16	0.65	0.968	0.877	1	4196	tags=22%, list=21%, signal=27%
42	HALLMARK_REACTIVE_OXYGEN_SPECIES_PATHWAY	44	0.2	0.62	0.899	0.88	1	5069	tags=34%, list=26%, signal=46%

## Sheet: Suppl Table 9.GSE45547 low
Supplementary Table S9. Gene sets enriched by low VAMP3 in GSE45547
	GS	SIZE	ES	NES	NOM p-val	FDR q-val	FWER p-val	RANK AT MAX	LEADING EDGE
	follow link to MSigDB
1	HALLMARK_MYC_TARGETS_V2	51	-0.74	-2.03	0	0.005	0.015	2147	tags=67%, list=11%, signal=75%
2	HALLMARK_G2M_CHECKPOINT	178	-0.54	-1.58	0.102	0.173	0.41	4287	tags=52%, list=22%, signal=65%
3	HALLMARK_MYC_TARGETS_V1	179	-0.51	-1.46	0.123	0.213	0.622	4384	tags=45%, list=22%, signal=58%
4	HALLMARK_E2F_TARGETS	179	-0.55	-1.45	0.166	0.166	0.638	5580	tags=63%, list=28%, signal=87%
5	HALLMARK_KRAS_SIGNALING_DN	183	-0.33	-1.28	0.141	0.274	0.818	5360	tags=34%, list=27%, signal=46%
6	HALLMARK_DNA_REPAIR	137	-0.34	-1.25	0.199	0.249	0.841	2037	tags=22%, list=10%, signal=24%
7	HALLMARK_UNFOLDED_PROTEIN_RESPONSE	102	-0.3	-1.11	0.33	0.342	0.941	3195	tags=26%, list=16%, signal=31%
8	HALLMARK_SPERMATOGENESIS	124	-0.2	-0.82	0.748	0.627	0.996	3436	tags=21%, list=17%, signal=25%

## Sheet: Suppl Table 10.GSE16476 high
Supplementary Table S10. Gene sets enriched by high VAMP3 in GSE16476
	GS	SIZE	ES	NES	NOM p-val	FDR q-val	FWER p-val	RANK AT MAX	LEADING EDGE
	follow link to MSigDB
1	HALLMARK_PROTEIN_SECRETION	96	0.54	1.86	0.002	0.185	0.088	4769	tags=48%, list=23%, signal=62%
2	HALLMARK_HEME_METABOLISM	200	0.37	1.55	0.025	0.973	0.463	4048	tags=33%, list=19%, signal=40%
3	HALLMARK_PI3K_AKT_MTOR_SIGNALING	105	0.37	1.53	0.018	0.729	0.493	2883	tags=27%, list=14%, signal=31%
4	HALLMARK_ANDROGEN_RESPONSE	100	0.35	1.41	0.069	0.976	0.657	4242	tags=33%, list=20%, signal=41%
5	HALLMARK_APOPTOSIS	160	0.37	1.36	0.121	0.96	0.705	3683	tags=28%, list=18%, signal=34%
6	HALLMARK_UV_RESPONSE_DN	144	0.36	1.35	0.135	0.845	0.723	6862	tags=44%, list=33%, signal=66%
7	HALLMARK_TGF_BETA_SIGNALING	54	0.39	1.27	0.217	0.99	0.811	2738	tags=26%, list=13%, signal=30%
8	HALLMARK_COAGULATION	138	0.44	1.26	0.268	0.877	0.815	7342	tags=48%, list=35%, signal=73%
9	HALLMARK_ADIPOGENESIS	200	0.32	1.25	0.198	0.808	0.822	5400	tags=39%, list=26%, signal=51%
10	HALLMARK_BILE_ACID_METABOLISM	112	0.39	1.24	0.281	0.756	0.835	4684	tags=31%, list=22%, signal=40%
11	HALLMARK_P53_PATHWAY	198	0.31	1.21	0.222	0.787	0.877	6700	tags=44%, list=32%, signal=64%
12	HALLMARK_COMPLEMENT	198	0.34	1.2	0.288	0.741	0.881	5779	tags=35%, list=28%, signal=48%
13	HALLMARK_APICAL_SURFACE	44	0.33	1.14	0.287	0.835	0.926	5011	tags=27%, list=24%, signal=36%
14	HALLMARK_HEDGEHOG_SIGNALING	35	0.35	1.13	0.309	0.783	0.927	4632	tags=29%, list=22%, signal=37%
15	HALLMARK_CHOLESTEROL_HOMEOSTASIS	73	0.33	1.12	0.335	0.766	0.935	5980	tags=42%, list=29%, signal=59%
16	HALLMARK_ESTROGEN_RESPONSE_EARLY	198	0.29	1.11	0.331	0.742	0.939	5861	tags=37%, list=28%, signal=51%
17	HALLMARK_HYPOXIA	200	0.31	1.08	0.383	0.76	0.955	4567	tags=28%, list=22%, signal=35%
18	HALLMARK_PEROXISOME	104	0.3	1.06	0.367	0.751	0.958	2956	tags=23%, list=14%, signal=27%
19	HALLMARK_MYOGENESIS	199	0.32	1.06	0.406	0.713	0.959	6237	tags=39%, list=30%, signal=55%
20	HALLMARK_IL2_STAT5_SIGNALING	197	0.29	1.06	0.374	0.682	0.96	5398	tags=30%, list=26%, signal=40%
21	HALLMARK_APICAL_JUNCTION	199	0.29	1.05	0.388	0.666	0.962	5678	tags=33%, list=27%, signal=45%
22	HALLMARK_FATTY_ACID_METABOLISM	157	0.3	1.04	0.419	0.656	0.964	4047	tags=29%, list=19%, signal=36%
23	HALLMARK_PANCREAS_BETA_CELLS	40	0.27	1.01	0.447	0.685	0.972	4527	tags=25%, list=22%, signal=32%
24	HALLMARK_UV_RESPONSE_UP	158	0.25	1.01	0.429	0.658	0.972	3683	tags=27%, list=18%, signal=32%
25	HALLMARK_XENOBIOTIC_METABOLISM	199	0.32	1	0.469	0.636	0.974	4860	tags=31%, list=23%, signal=40%
26	HALLMARK_NOTCH_SIGNALING	32	0.31	0.99	0.464	0.626	0.976	3029	tags=22%, list=14%, signal=26%
27	HALLMARK_KRAS_SIGNALING_UP	199	0.26	0.99	0.436	0.605	0.977	8135	tags=49%, list=39%, signal=80%
28	HALLMARK_EPITHELIAL_MESENCHYMAL_TRANSITION	200	0.34	0.94	0.535	0.661	0.986	8339	tags=53%, list=40%, signal=87%
29	HALLMARK_ESTROGEN_RESPONSE_LATE	199	0.23	0.9	0.596	0.712	0.989	5578	tags=34%, list=27%, signal=45%
30	HALLMARK_GLYCOLYSIS	200	0.23	0.89	0.6	0.695	0.989	4490	tags=26%, list=21%, signal=32%
31	HALLMARK_SPERMATOGENESIS	135	0.21	0.87	0.679	0.713	0.993	5440	tags=30%, list=26%, signal=41%
32	HALLMARK_IL6_JAK_STAT3_SIGNALING	87	0.29	0.86	0.585	0.702	0.993	5943	tags=32%, list=28%, signal=45%
33	HALLMARK_ANGIOGENESIS	36	0.31	0.84	0.625	0.71	0.995	8291	tags=47%, list=40%, signal=78%
34	HALLMARK_INFLAMMATORY_RESPONSE	199	0.25	0.84	0.621	0.691	0.995	8139	tags=47%, list=39%, signal=77%
35	HALLMARK_TNFA_SIGNALING_VIA_NFKB	198	0.29	0.84	0.626	0.672	0.995	6907	tags=40%, list=33%, signal=59%
36	HALLMARK_WNT_BETA_CATENIN_SIGNALING	42	0.26	0.82	0.67	0.683	0.997	5895	tags=38%, list=28%, signal=53%
37	HALLMARK_KRAS_SIGNALING_DN	199	0.17	0.7	0.964	0.833	1	5217	tags=21%, list=25%, signal=27%
38	HALLMARK_INTERFERON_ALPHA_RESPONSE	96	0.18	0.44	0.895	1	1	9205	tags=43%, list=44%, signal=76%
39	HALLMARK_INTERFERON_GAMMA_RESPONSE	200	0.14	0.39	0.95	0.988	1	7917	tags=31%, list=38%, signal=49%

[truncated: 1 more sheets: Suppl Table 11.GSE16476 low]
